# Supplementary material for: Limited predictive power of known resistance genes for phenotypic drug resistance in clinical Mycobacterium abscessus complex from Beijing in China
Source: Antimicrob Agents Chemother. 2025 May 27;69(7):e01847-24. doi: 10.1128/aac.01847-24 (PMC12217466; doi:10.1128/aac.01847-24)
Supplement: Table S6 — MIC data and genetic analysis of different strains. [file aac.01847-24-s0002.xlsx]

## Sheet: MIC
Table S6 MIC values of 81 strains of MABC for 8 drugs
strain	CFZ	FOX	AK	IPM	BDQ	AZM	LZD	CLM(day 3)	CLM(day 14)
N105	0.125	16	2	32	0.125	0.125	0.125	0.125	0.125
N115	1	16	8	64	2	1	4	1	16
N120	0.5	32	8	64	1	0.25	4	0.125	0.125
N126	0.25	64	4	64	0.125	0.125	2	0.125	1
N128	0.5	64	32	64	0.5	32	16	4	16
N131	0.25	64	4	64	0.25	1	8	0.125	0.125
N133	1	16	4	64	0.125	0.125	0.5	0.125	0.25
N134	0.25	16	4	16	0.125	1	4	0.125	0.125
N146	0.125	64	4	64	0.125	2	4	0.125	32
N172	1	64	16	64	0.25	4	16	0.25	4
N234	0.125	4	1	0.125	0.25	4	32	4	4
N242	2	32	8	32	0.25	1	16	0.125	0.125
N253	0.25	32	4	64	0.125	2	8	0.125	16
N269	0.125	16	4	4	0.125	1	4	0.125	16
N563	0.125	16	4	4	0.125	0.25	0.125	0.125	0.25
N277	0.125	16	4	4	0.125	0.25	0.125	0.125	16
N279	0.25	16	16	32	0.5	8	16	0.25	8
N280	1	16	16	64	0.5	4	16	0.25	8
N281	0.125	8	0.125	16	0.125	0.125	0.125	0.125	32
N286	0.5	8	16	16	0.5	64	32	2	16
N289	0.125	8	1	4	0.125	0.125	0.125	0.125	16
N314	0.125	8	4	16	0.125	0.125	1	0.125	0.25
N321	0.125	16	4	8	0.125	0.25	4	0.125	0.125
N326	0.125	8	4	8	0.125	0.25	2	0.125	0.25
N336	0.125	8	2	8	0.125	0.125	0.125	0.125	0.25
N352	1	64	16	64	2	32	32	4	16
N363	2	32	16	16	0.25	2	16	0.125	16
N374	0.5	64	8	64	0.25	1	8	0.125	0.5
N377	1	64	32	64	2	2	16	0.5	0.5
N396	2	16	8	32	0.25	4	8	0.125	16
N403	0.5	16	8	8	0.25	1	4	0.125	0.25
N405	2	16	8	32	0.5	4	16	0.25	16
N431	1	64	32	8	2	32	16	0.5	1
N497	1	32	0.5	4	0.5	0.125	4	0.125	32
N514	0.125	0.5	8	32	0.125	32	0.125	16	16
N515	0.5	16	4	8	0.125	1	8	0.125	32
N526	0.125	16	4	32	0.125	0.25	0.125	0.125	32
N533	0.25	16	1	32	0.25	4	16	1	32
N539	1	64	16	64	2	8	32	0.5	16
N581	1	64	64	64	1	32	32	4	16
N637	1	16	8	64	0.125	0.5	4	0.125	0.125
N647	0.5	16	4	32	0.125	16	16	1	8
N657	1	64	64	64	2	4	8	0.25	16
N659	2	64	32	64	2	4	16	0.25	0.25
N671	2	64	64	32	1	32	64	8	64
N673	1	64	16	64	2	4	8	0.25	16
N679	1	16	16	16	0.125	2	16	0.125	0.125
N682	1	8	8	16	0.25	8	1	0.125	16
N693	0.25	16	4	32	0.125	2	4	0.125	32
N696	0.5	16	4	16	0.125	0.5	8	0.125	1
NZ2936	0.25	64	4	64	0.5	2	4	0.125	16
NZ3486	0.5	32	8	64	0.125	8	4	0.5	16
NZ3569	0.125	32	8	64	0.0625	4	4	0.125	16
NZ3666	0.125	32	4	64	0.25	0.25	4	0.125	2
NZ3668	0.25	32	4	64	0.0375	0.5	4	0.125	0.25
NZ3670	0.5	32	16	64	0.25	64	4	64	64
NZ3680	0.125	32	16	64	0.25	64	4	64	64
NZ9178	0.25	64	4	64	0.25	4	8	0.5	16
NZ10962	1	32	4	64	0.25	0.5	4	0.125	0.25
NZ11527	1	32	4	64	0.5	0.5	2	0.125	0.125
NZ17490	1	64	16	64	0.5	4	32	0.25	0.5
NZ17824	0.5	32	8	64	0.5	4	8	0.5	16
NZ17927	1	64	32	64	2	32	32	0.5	16
NZ17935	1	64	8	64	1	4	8	0.5	16
NZ18326	1	32	8	64	2	16	16	2	16
NZ18338	1	32	4	64	0.5	1	16	0.25	0.25
NZ20266	2	32	4	64	2	64	2	64	64
NZ20766	2	64	64	64	2	32	16	8	64
NZ21564	0.25	32	4	64	1	32	8	4	32
NZ21719	0.5	32	4	64	1	8	8	0.25	32
NZ653	0.25	64	2	64	0.25	2	8	0.25	16
NZ1493	0.25	32	4	64	2	16	8	2	16
NZ1771	0.25	64	4	64	1	16	4	2	32
NZ2609	0.25	64	4	64	1	4	8	4	16
NZ3107	0.5	64	4	64	0.5	4	16	0.25	16
NZ4503	0.25	32	4	64	0.0625	0.125	0.5	0.125	0.125
NZ4678	0.25	64	4	64	0.5	2	4	0.25	16
NZ5799	1	32	4	64	1	0.5	4	0.125	0.125
NZ8243	1	64	8	64	2	16	64	4	16
NZ14117	1	16	4	64	0.5	1	4	0.125	16
NZ116	0.5	32	4	64	0.25	64	4	4	32

## Sheet: rrl mutations
Table S6 81 strains of MABC with SNP mutations in the rrl gene.
Strains	location	ref	mut	location in gene	gene	describe
N431	1464224	G	A	17	rrl	23S ribosomal RNA
N105	1464318	C	T	111	rrl	23S ribosomal RNA
N120	1464318	C	T	111	rrl	23S ribosomal RNA
N133	1464318	C	T	111	rrl	23S ribosomal RNA
N234	1464318	C	T	111	rrl	23S ribosomal RNA
N274	1464318	C	T	111	rrl	23S ribosomal RNA
N377	1464318	C	T	111	rrl	23S ribosomal RNA
N514	1464318	C	T	111	rrl	23S ribosomal RNA
N659	1464318	C	T	111	rrl	23S ribosomal RNA
N679	1464318	C	T	111	rrl	23S ribosomal RNA
NZ10962	1464318	C	T	111	rrl	23S ribosomal RNA
NZ3112	1464318	C	T	111	rrl	23S ribosomal RNA
NZ4336	1464318	C	T	111	rrl	23S ribosomal RNA
NZ4503	1464318	C	T	111	rrl	23S ribosomal RNA
NZ563	1464318	C	T	111	rrl	23S ribosomal RNA
NZ5799	1464318	C	T	111	rrl	23S ribosomal RNA
N274	1464540	C	T	333	rrl	23S ribosomal RNA
N274	1464557	G	A	350	rrl	23S ribosomal RNA
N514	1464607	G	A	400	rrl	23S ribosomal RNA
N659	1464607	G	A	400	rrl	23S ribosomal RNA
NZ10962	1464607	G	A	400	rrl	23S ribosomal RNA
NZ18769	1464607	G	A	400	rrl	23S ribosomal RNA
NZ563	1464607	G	A	400	rrl	23S ribosomal RNA
NZ5799	1464607	G	A	400	rrl	23S ribosomal RNA
N286	1464659	T	G	452	rrl	23S ribosomal RNA
N105	1464841	C	T	634	rrl	23S ribosomal RNA
N120	1464841	C	T	634	rrl	23S ribosomal RNA
N126	1464841	C	T	634	rrl	23S ribosomal RNA
N131	1464841	C	T	634	rrl	23S ribosomal RNA
N133	1464841	C	T	634	rrl	23S ribosomal RNA
N234	1464841	C	T	634	rrl	23S ribosomal RNA
N242	1464841	C	T	634	rrl	23S ribosomal RNA
N274	1464841	C	T	634	rrl	23S ribosomal RNA
N314	1464841	C	T	634	rrl	23S ribosomal RNA
N321	1464841	C	T	634	rrl	23S ribosomal RNA
N336	1464841	C	T	634	rrl	23S ribosomal RNA
N377	1464841	C	T	634	rrl	23S ribosomal RNA
N403	1464841	C	T	634	rrl	23S ribosomal RNA
N514	1464841	C	T	634	rrl	23S ribosomal RNA
N637	1464841	C	T	634	rrl	23S ribosomal RNA
N659	1464841	C	T	634	rrl	23S ribosomal RNA
N679	1464841	C	T	634	rrl	23S ribosomal RNA
NZ10962	1464841	C	T	634	rrl	23S ribosomal RNA
NZ11527	1464841	C	T	634	rrl	23S ribosomal RNA
NZ18338	1464841	C	T	634	rrl	23S ribosomal RNA
NZ3668	1464841	C	T	634	rrl	23S ribosomal RNA
NZ4503	1464841	C	T	634	rrl	23S ribosomal RNA
NZ563	1464841	C	T	634	rrl	23S ribosomal RNA
NZ5799	1464841	C	T	634	rrl	23S ribosomal RNA
NZ11527	1464843	T	C	636	rrl	23S ribosomal RNA
N105	1465924	A	G	1717	rrl	23S ribosomal RNA
N120	1465924	A	G	1717	rrl	23S ribosomal RNA
N126	1465924	A	G	1717	rrl	23S ribosomal RNA
N131	1465924	A	G	1717	rrl	23S ribosomal RNA
N133	1465924	A	G	1717	rrl	23S ribosomal RNA
N234	1465924	A	G	1717	rrl	23S ribosomal RNA
N242	1465924	A	G	1717	rrl	23S ribosomal RNA
N314	1465924	A	G	1717	rrl	23S ribosomal RNA
N321	1465924	A	G	1717	rrl	23S ribosomal RNA
N336	1465924	A	G	1717	rrl	23S ribosomal RNA
N377	1465924	A	G	1717	rrl	23S ribosomal RNA
N403	1465924	A	G	1717	rrl	23S ribosomal RNA
N514	1465924	A	G	1717	rrl	23S ribosomal RNA
N637	1465924	A	G	1717	rrl	23S ribosomal RNA
N659	1465924	A	G	1717	rrl	23S ribosomal RNA
N679	1465924	A	G	1717	rrl	23S ribosomal RNA
NZ10962	1465924	A	G	1717	rrl	23S ribosomal RNA
NZ11527	1465924	A	G	1717	rrl	23S ribosomal RNA
NZ18338	1465924	A	G	1717	rrl	23S ribosomal RNA
NZ3668	1465924	A	G	1717	rrl	23S ribosomal RNA
NZ4503	1465924	A	G	1717	rrl	23S ribosomal RNA
NZ563	1465924	A	G	1717	rrl	23S ribosomal RNA
NZ5799	1465924	A	G	1717	rrl	23S ribosomal RNA
N514	1466477	A	G	2270	rrl	23S ribosomal RNA
N172	1466857	T	C	2650	rrl	23S ribosomal RNA
N279	1466857	T	C	2650	rrl	23S ribosomal RNA
N105	1467208	T	C	3001	rrl	23S ribosomal RNA
N120	1467208	T	C	3001	rrl	23S ribosomal RNA
N126	1467208	T	C	3001	rrl	23S ribosomal RNA
N131	1467208	T	C	3001	rrl	23S ribosomal RNA
N133	1467208	T	C	3001	rrl	23S ribosomal RNA
N234	1467208	T	C	3001	rrl	23S ribosomal RNA
N242	1467208	T	C	3001	rrl	23S ribosomal RNA
N314	1467208	T	C	3001	rrl	23S ribosomal RNA
N321	1467208	T	C	3001	rrl	23S ribosomal RNA
N336	1467208	T	C	3001	rrl	23S ribosomal RNA
N377	1467208	T	C	3001	rrl	23S ribosomal RNA
N403	1467208	T	C	3001	rrl	23S ribosomal RNA
N514	1467208	T	C	3001	rrl	23S ribosomal RNA
N637	1467208	T	C	3001	rrl	23S ribosomal RNA
N659	1467208	T	C	3001	rrl	23S ribosomal RNA
N679	1467208	T	C	3001	rrl	23S ribosomal RNA
NZ10962	1467208	T	C	3001	rrl	23S ribosomal RNA
NZ11527	1467208	T	C	3001	rrl	23S ribosomal RNA
NZ18338	1467208	T	C	3001	rrl	23S ribosomal RNA
NZ3668	1467208	T	C	3001	rrl	23S ribosomal RNA
NZ4503	1467208	T	C	3001	rrl	23S ribosomal RNA
NZ563	1467208	T	C	3001	rrl	23S ribosomal RNA
NZ5799	1467208	T	C	3001	rrl	23S ribosomal RNA

## Sheet: rrs mutations
Table S6 81 strains of MABC with SNP mutations in the rrs gene.
Strains	location	ref	mut	location in gene	gene	describe
N105	1463373	A	G	976	rrs	16S ribosomal RNA	trna
N120	1463373	A	G	976	rrs	16S ribosomal RNA	trna
N133	1463373	A	G	976	rrs	16S ribosomal RNA	trna
N234	1463373	A	G	976	rrs	16S ribosomal RNA	trna
N377	1463373	A	G	976	rrs	16S ribosomal RNA	trna
N679	1463373	A	G	976	rrs	16S ribosomal RNA	trna
NZ4503	1463373	A	G	976	rrs	16S ribosomal RNA	trna
N126	1463374	C	T	977	rrs	16S ribosomal RNA	trna
N131	1463374	C	T	977	rrs	16S ribosomal RNA	trna
N242	1463374	C	T	977	rrs	16S ribosomal RNA	trna
N314	1463374	C	T	977	rrs	16S ribosomal RNA	trna
N321	1463374	C	T	977	rrs	16S ribosomal RNA	trna
N336	1463374	C	T	977	rrs	16S ribosomal RNA	trna
N403	1463374	C	T	977	rrs	16S ribosomal RNA	trna
NZ18338	1463374	C	T	977	rrs	16S ribosomal RNA	trna
NZ3668	1463374	C	T	977	rrs	16S ribosomal RNA	trna

## Sheet: eis mutations
Table S6 81 strains of MABC with SNP mutations in the eis gene.
Strains	location	ref	mut	codon	type	codon change	gene	describe
N105	4615080	C	T	162	Nonsynonymous-Ser/S-Asn/N	AGC-AAC	eis2	Conserved hypothetical protein
N120	4615080	C	T	162	Nonsynonymous-Ser/S-Asn/N	AGC-AAC	eis2	Conserved hypothetical protein
N126	4615080	C	T	162	Nonsynonymous-Ser/S-Asn/N	AGC-AAC	eis2	Conserved hypothetical protein
N131	4615080	C	T	162	Nonsynonymous-Ser/S-Asn/N	AGC-AAC	eis2	Conserved hypothetical protein
N133	4615080	C	T	162	Nonsynonymous-Ser/S-Asn/N	AGC-AAC	eis2	Conserved hypothetical protein
N234	4615080	C	T	162	Nonsynonymous-Ser/S-Asn/N	AGC-AAC	eis2	Conserved hypothetical protein
N242	4615080	C	T	162	Nonsynonymous-Ser/S-Asn/N	AGC-AAC	eis2	Conserved hypothetical protein
N314	4615080	C	T	162	Nonsynonymous-Ser/S-Asn/N	AGC-AAC	eis2	Conserved hypothetical protein
N321	4615080	C	T	162	Nonsynonymous-Ser/S-Asn/N	AGC-AAC	eis2	Conserved hypothetical protein
N336	4615080	C	T	162	Nonsynonymous-Ser/S-Asn/N	AGC-AAC	eis2	Conserved hypothetical protein
N377	4615080	C	T	162	Nonsynonymous-Ser/S-Asn/N	AGC-AAC	eis2	Conserved hypothetical protein
N403	4615080	C	T	162	Nonsynonymous-Ser/S-Asn/N	AGC-AAC	eis2	Conserved hypothetical protein
N637	4615080	C	T	162	Nonsynonymous-Ser/S-Asn/N	AGC-AAC	eis2	Conserved hypothetical protein
N679	4615080	C	T	162	Nonsynonymous-Ser/S-Asn/N	AGC-AAC	eis2	Conserved hypothetical protein
NZ11527	4615080	C	T	162	Nonsynonymous-Ser/S-Asn/N	AGC-AAC	eis2	Conserved hypothetical protein
NZ18338	4615080	C	T	162	Nonsynonymous-Ser/S-Asn/N	AGC-AAC	eis2	Conserved hypothetical protein
NZ3668	4615080	C	T	162	Nonsynonymous-Ser/S-Asn/N	AGC-AAC	eis2	Conserved hypothetical protein
NZ4503	4615080	C	T	162	Nonsynonymous-Ser/S-Asn/N	AGC-AAC	eis2	Conserved hypothetical protein
N515	4614907	T	C	220	Nonsynonymous-Thr/T-Ala/A	ACG-GCG	eis2	Conserved hypothetical protein
N526	4614907	T	C	220	Nonsynonymous-Thr/T-Ala/A	ACG-GCG	eis2	Conserved hypothetical protein
N647	4614907	T	C	220	Nonsynonymous-Thr/T-Ala/A	ACG-GCG	eis2	Conserved hypothetical protein
NZ116	4614907	T	C	220	Nonsynonymous-Thr/T-Ala/A	ACG-GCG	eis2	Conserved hypothetical protein
NZ14117	4614907	T	C	220	Nonsynonymous-Thr/T-Ala/A	ACG-GCG	eis2	Conserved hypothetical protein
NZ21564	4614907	T	C	220	Nonsynonymous-Thr/T-Ala/A	ACG-GCG	eis2	Conserved hypothetical protein
NZ21719	4614907	T	C	220	Nonsynonymous-Thr/T-Ala/A	ACG-GCG	eis2	Conserved hypothetical protein
NZ2609	4614907	T	C	220	Nonsynonymous-Thr/T-Ala/A	ACG-GCG	eis2	Conserved hypothetical protein
NZ2936	4614907	T	C	220	Nonsynonymous-Thr/T-Ala/A	ACG-GCG	eis2	Conserved hypothetical protein
NZ3107	4614907	T	C	220	Nonsynonymous-Thr/T-Ala/A	ACG-GCG	eis2	Conserved hypothetical protein
NZ3486	4614907	T	C	220	Nonsynonymous-Thr/T-Ala/A	ACG-GCG	eis2	Conserved hypothetical protein
NZ3578	4614907	T	C	220	Nonsynonymous-Thr/T-Ala/A	ACG-GCG	eis2	Conserved hypothetical protein
NZ3670	4614907	T	C	220	Nonsynonymous-Thr/T-Ala/A	ACG-GCG	eis2	Conserved hypothetical protein
NZ653	4614907	T	C	220	Nonsynonymous-Thr/T-Ala/A	ACG-GCG	eis2	Conserved hypothetical protein
NZ3670	4614643	G	A	308	Nonsynonymous-Pro/P-Ser/S	CCG-TCG	eis2	Conserved hypothetical protein
N105	4614463	C	T	368	Nonsynonymous-Val/V-Ile/I	GTC-ATC	eis2	Conserved hypothetical protein
N120	4614463	C	T	368	Nonsynonymous-Val/V-Ile/I	GTC-ATC	eis2	Conserved hypothetical protein
N126	4614463	C	T	368	Nonsynonymous-Val/V-Ile/I	GTC-ATC	eis2	Conserved hypothetical protein
N131	4614463	C	T	368	Nonsynonymous-Val/V-Ile/I	GTC-ATC	eis2	Conserved hypothetical protein
N133	4614463	C	T	368	Nonsynonymous-Val/V-Ile/I	GTC-ATC	eis2	Conserved hypothetical protein
N234	4614463	C	T	368	Nonsynonymous-Val/V-Ile/I	GTC-ATC	eis2	Conserved hypothetical protein
N242	4614463	C	T	368	Nonsynonymous-Val/V-Ile/I	GTC-ATC	eis2	Conserved hypothetical protein
N314	4614463	C	T	368	Nonsynonymous-Val/V-Ile/I	GTC-ATC	eis2	Conserved hypothetical protein
N321	4614463	C	T	368	Nonsynonymous-Val/V-Ile/I	GTC-ATC	eis2	Conserved hypothetical protein
N336	4614463	C	T	368	Nonsynonymous-Val/V-Ile/I	GTC-ATC	eis2	Conserved hypothetical protein
N377	4614463	C	T	368	Nonsynonymous-Val/V-Ile/I	GTC-ATC	eis2	Conserved hypothetical protein
N403	4614463	C	T	368	Nonsynonymous-Val/V-Ile/I	GTC-ATC	eis2	Conserved hypothetical protein
N637	4614463	C	T	368	Nonsynonymous-Val/V-Ile/I	GTC-ATC	eis2	Conserved hypothetical protein
N679	4614463	C	T	368	Nonsynonymous-Val/V-Ile/I	GTC-ATC	eis2	Conserved hypothetical protein
NZ11527	4614463	C	T	368	Nonsynonymous-Val/V-Ile/I	GTC-ATC	eis2	Conserved hypothetical protein
NZ18338	4614463	C	T	368	Nonsynonymous-Val/V-Ile/I	GTC-ATC	eis2	Conserved hypothetical protein
NZ3668	4614463	C	T	368	Nonsynonymous-Val/V-Ile/I	GTC-ATC	eis2	Conserved hypothetical protein
NZ4503	4614463	C	T	368	Nonsynonymous-Val/V-Ile/I	GTC-ATC	eis2	Conserved hypothetical protein
N533	4614459	T	C	369	Nonsynonymous-Tyr/Y-Cys/C	TAC-TGC	eis2	Conserved hypothetical protein
N105	4614430	C	A	379	Nonsynonymous-Ala/A-Ser/S	GCC-TCC	eis2	Conserved hypothetical protein
N120	4614430	C	A	379	Nonsynonymous-Ala/A-Ser/S	GCC-TCC	eis2	Conserved hypothetical protein
N126	4614430	C	A	379	Nonsynonymous-Ala/A-Ser/S	GCC-TCC	eis2	Conserved hypothetical protein
N131	4614430	C	A	379	Nonsynonymous-Ala/A-Ser/S	GCC-TCC	eis2	Conserved hypothetical protein
N133	4614430	C	A	379	Nonsynonymous-Ala/A-Ser/S	GCC-TCC	eis2	Conserved hypothetical protein
N234	4614430	C	A	379	Nonsynonymous-Ala/A-Ser/S	GCC-TCC	eis2	Conserved hypothetical protein
N242	4614430	C	A	379	Nonsynonymous-Ala/A-Ser/S	GCC-TCC	eis2	Conserved hypothetical protein
N314	4614430	C	A	379	Nonsynonymous-Ala/A-Ser/S	GCC-TCC	eis2	Conserved hypothetical protein
N321	4614430	C	A	379	Nonsynonymous-Ala/A-Ser/S	GCC-TCC	eis2	Conserved hypothetical protein
N336	4614430	C	A	379	Nonsynonymous-Ala/A-Ser/S	GCC-TCC	eis2	Conserved hypothetical protein
N377	4614430	C	A	379	Nonsynonymous-Ala/A-Ser/S	GCC-TCC	eis2	Conserved hypothetical protein
N403	4614430	C	A	379	Nonsynonymous-Ala/A-Ser/S	GCC-TCC	eis2	Conserved hypothetical protein
N637	4614430	C	A	379	Nonsynonymous-Ala/A-Ser/S	GCC-TCC	eis2	Conserved hypothetical protein
N679	4614430	C	A	379	Nonsynonymous-Ala/A-Ser/S	GCC-TCC	eis2	Conserved hypothetical protein
NZ11527	4614430	C	A	379	Nonsynonymous-Ala/A-Ser/S	GCC-TCC	eis2	Conserved hypothetical protein
NZ18338	4614430	C	A	379	Nonsynonymous-Ala/A-Ser/S	GCC-TCC	eis2	Conserved hypothetical protein
NZ3668	4614430	C	A	379	Nonsynonymous-Ala/A-Ser/S	GCC-TCC	eis2	Conserved hypothetical protein
NZ4503	4614430	C	A	379	Nonsynonymous-Ala/A-Ser/S	GCC-TCC	eis2	Conserved hypothetical protein
N105	4188915	G	A	23	Val/V-Met/M	GTG-ATG	eis1	Conserved hypothetical protein
N105	4188919	C	G	24	Nonsynonymous-Thr/T-Ser/S	ACC-AGC	eis1	Conserved hypothetical protein
N105	4188952	A	G	35	Nonsynonymous-His/H-Arg/R	CAC-CGC	eis1	Conserved hypothetical protein
N105	4189008	G	A	54	Nonsynonymous-Ala/A-Thr/T	GCC-ACC	eis1	Conserved hypothetical protein
N105	4189011	G	T	55	Nonsynonymous-Val/V-Phe/F	GTC-TTC	eis1	Conserved hypothetical protein
N105	4189060	T	C	71	Nonsynonymous-Val/V-Ala/A	GTG-GCG	eis1	Conserved hypothetical protein
N105	4189239	A	G	131	Nonsynonymous-Ile/I-Val/V	ATT-GTT	eis1	Conserved hypothetical protein
N105	4189351	G	A	168	Nonsynonymous-Arg/R-His/H	CGC-CAC	eis1	Conserved hypothetical protein
N105	4189677	G	A	277	Nonsynonymous-Val/V-Ile/I	GTC-ATC	eis1	Conserved hypothetical protein
N105	4189701	A	G	285	Nonsynonymous-Ile/I-Val/V	ATC-GTC	eis1	Conserved hypothetical protein
N105	4189785	G	A	313	Nonsynonymous-Val/V-Ile/I	GTC-ATC	eis1	Conserved hypothetical protein
N105	4189853	G	C	335	Nonsynonymous-Gln/Q-His/H	CAG-CAC	eis1	Conserved hypothetical protein
N105	4189896	T	A	350	Nonsynonymous-Ser/S-Thr/T	TCC-ACC	eis1	Conserved hypothetical protein
N105	4189986	A	G	380	Nonsynonymous-Thr/T-Ala/A	ACA-GCA	eis1	Conserved hypothetical protein
N115	4190028	G	A	394	Nonsynonymous-Gly/G-Arg/R	GGA-AGA	eis1	Conserved hypothetical protein
N120	4188919	C	G	24	Nonsynonymous-Thr/T-Ser/S	ACC-AGC	eis1	Conserved hypothetical protein
N120	4188952	A	G	35	Nonsynonymous-His/H-Arg/R	CAC-CGC	eis1	Conserved hypothetical protein
N120	4189008	G	A	54	Nonsynonymous-Ala/A-Thr/T	GCC-ACC	eis1	Conserved hypothetical protein
N120	4189011	G	T	55	Nonsynonymous-Val/V-Phe/F	GTC-TTC	eis1	Conserved hypothetical protein
N120	4189060	T	C	71	Nonsynonymous-Val/V-Ala/A	GTG-GCG	eis1	Conserved hypothetical protein
N120	4189239	A	G	131	Nonsynonymous-Ile/I-Val/V	ATT-GTT	eis1	Conserved hypothetical protein
N120	4189351	G	A	168	Nonsynonymous-Arg/R-His/H	CGC-CAC	eis1	Conserved hypothetical protein
N120	4189677	G	A	277	Nonsynonymous-Val/V-Ile/I	GTC-ATC	eis1	Conserved hypothetical protein
N120	4189701	A	G	285	Nonsynonymous-Ile/I-Val/V	ATC-GTC	eis1	Conserved hypothetical protein
N120	4189785	G	A	313	Nonsynonymous-Val/V-Ile/I	GTC-ATC	eis1	Conserved hypothetical protein
N120	4189853	G	C	335	Nonsynonymous-Gln/Q-His/H	CAG-CAC	eis1	Conserved hypothetical protein
N120	4189896	T	A	350	Nonsynonymous-Ser/S-Thr/T	TCC-ACC	eis1	Conserved hypothetical protein
N120	4189986	A	G	380	Nonsynonymous-Thr/T-Ala/A	ACA-GCA	eis1	Conserved hypothetical protein
N126	4189342	C	T	165	Nonsynonymous-Ala/A-Val/V	GCG-GTG	eis1	Conserved hypothetical protein
N126	4189758	A	G	304	Nonsynonymous-Ile/I-Val/V	ATC-GTC	eis1	Conserved hypothetical protein
N131	4189342	C	T	165	Nonsynonymous-Ala/A-Val/V	GCG-GTG	eis1	Conserved hypothetical protein
N131	4189758	A	G	304	Nonsynonymous-Ile/I-Val/V	ATC-GTC	eis1	Conserved hypothetical protein
N133	4188919	C	G	24	Nonsynonymous-Thr/T-Ser/S	ACC-AGC	eis1	Conserved hypothetical protein
N133	4188952	A	G	35	Nonsynonymous-His/H-Arg/R	CAC-CGC	eis1	Conserved hypothetical protein
N133	4189008	G	A	54	Nonsynonymous-Ala/A-Thr/T	GCC-ACC	eis1	Conserved hypothetical protein
N133	4189011	G	T	55	Nonsynonymous-Val/V-Phe/F	GTC-TTC	eis1	Conserved hypothetical protein
N133	4189060	T	C	71	Nonsynonymous-Val/V-Ala/A	GTG-GCG	eis1	Conserved hypothetical protein
N133	4189239	A	G	131	Nonsynonymous-Ile/I-Val/V	ATT-GTT	eis1	Conserved hypothetical protein
N133	4189351	G	A	168	Nonsynonymous-Arg/R-His/H	CGC-CAC	eis1	Conserved hypothetical protein
N133	4189677	G	A	277	Nonsynonymous-Val/V-Ile/I	GTC-ATC	eis1	Conserved hypothetical protein
N133	4189701	A	G	285	Nonsynonymous-Ile/I-Val/V	ATC-GTC	eis1	Conserved hypothetical protein
N133	4189785	G	A	313	Nonsynonymous-Val/V-Ile/I	GTC-ATC	eis1	Conserved hypothetical protein
N133	4189853	G	C	335	Nonsynonymous-Gln/Q-His/H	CAG-CAC	eis1	Conserved hypothetical protein
N133	4189896	T	A	350	Nonsynonymous-Ser/S-Thr/T	TCC-ACC	eis1	Conserved hypothetical protein
N133	4189986	A	G	380	Nonsynonymous-Thr/T-Ala/A	ACA-GCA	eis1	Conserved hypothetical protein
N234	4188919	C	G	24	Nonsynonymous-Thr/T-Ser/S	ACC-AGC	eis1	Conserved hypothetical protein
N234	4188952	A	G	35	Nonsynonymous-His/H-Arg/R	CAC-CGC	eis1	Conserved hypothetical protein
N234	4189008	G	A	54	Nonsynonymous-Ala/A-Thr/T	GCC-ACC	eis1	Conserved hypothetical protein
N234	4189011	G	T	55	Nonsynonymous-Val/V-Phe/F	GTC-TTC	eis1	Conserved hypothetical protein
N234	4189060	T	C	71	Nonsynonymous-Val/V-Ala/A	GTG-GCG	eis1	Conserved hypothetical protein
N234	4189239	A	G	131	Nonsynonymous-Ile/I-Val/V	ATT-GTT	eis1	Conserved hypothetical protein
N234	4189351	G	A	168	Nonsynonymous-Arg/R-His/H	CGC-CAC	eis1	Conserved hypothetical protein
N234	4189677	G	A	277	Nonsynonymous-Val/V-Ile/I	GTC-ATC	eis1	Conserved hypothetical protein
N234	4189701	A	G	285	Nonsynonymous-Ile/I-Val/V	ATC-GTC	eis1	Conserved hypothetical protein
N234	4189785	G	A	313	Nonsynonymous-Val/V-Ile/I	GTC-ATC	eis1	Conserved hypothetical protein
N234	4189853	G	C	335	Nonsynonymous-Gln/Q-His/H	CAG-CAC	eis1	Conserved hypothetical protein
N234	4189896	T	A	350	Nonsynonymous-Ser/S-Thr/T	TCC-ACC	eis1	Conserved hypothetical protein
N234	4189986	A	G	380	Nonsynonymous-Thr/T-Ala/A	ACA-GCA	eis1	Conserved hypothetical protein
N242	4189342	C	T	165	Nonsynonymous-Ala/A-Val/V	GCG-GTG	eis1	Conserved hypothetical protein
N242	4189758	A	G	304	Nonsynonymous-Ile/I-Val/V	ATC-GTC	eis1	Conserved hypothetical protein
N274	4188919	C	G	24	Nonsynonymous-Thr/T-Ser/S	ACC-AGC	eis1	Conserved hypothetical protein
N274	4188952	A	G	35	Nonsynonymous-His/H-Arg/R	CAC-CGC	eis1	Conserved hypothetical protein
N274	4189008	G	A	54	Nonsynonymous-Ala/A-Thr/T	GCC-ACC	eis1	Conserved hypothetical protein
N274	4189011	G	T	55	Nonsynonymous-Val/V-Phe/F	GTC-TTC	eis1	Conserved hypothetical protein
N274	4189060	T	C	71	Nonsynonymous-Val/V-Ala/A	GTG-GCG	eis1	Conserved hypothetical protein
N274	4189239	A	G	131	Nonsynonymous-Ile/I-Val/V	ATT-GTT	eis1	Conserved hypothetical protein
N274	4189351	G	A	168	Nonsynonymous-Arg/R-His/H	CGC-CAC	eis1	Conserved hypothetical protein
N274	4189677	G	A	277	Nonsynonymous-Val/V-Ile/I	GTC-ATC	eis1	Conserved hypothetical protein
N274	4189701	A	G	285	Nonsynonymous-Ile/I-Val/V	ATC-GTC	eis1	Conserved hypothetical protein
N274	4189785	G	A	313	Nonsynonymous-Val/V-Ile/I	GTC-ATC	eis1	Conserved hypothetical protein
N274	4189853	G	C	335	Nonsynonymous-Gln/Q-His/H	CAG-CAC	eis1	Conserved hypothetical protein
N274	4189896	T	A	350	Nonsynonymous-Ser/S-Thr/T	TCC-ACC	eis1	Conserved hypothetical protein
N274	4189986	A	G	380	Nonsynonymous-Thr/T-Ala/A	ACA-GCA	eis1	Conserved hypothetical protein
N286	4188984	A	G	46	Nonsynonymous-Met/M-Val/V	ATG-GTG	eis1	Conserved hypothetical protein
N314	4189342	C	T	165	Nonsynonymous-Ala/A-Val/V	GCG-GTG	eis1	Conserved hypothetical protein
N314	4189758	A	G	304	Nonsynonymous-Ile/I-Val/V	ATC-GTC	eis1	Conserved hypothetical protein
N321	4189342	C	T	165	Nonsynonymous-Ala/A-Val/V	GCG-GTG	eis1	Conserved hypothetical protein
N321	4189758	A	G	304	Nonsynonymous-Ile/I-Val/V	ATC-GTC	eis1	Conserved hypothetical protein
N326	4190028	G	A	394	Nonsynonymous-Gly/G-Arg/R	GGA-AGA	eis1	Conserved hypothetical protein
N336	4189342	C	T	165	Nonsynonymous-Ala/A-Val/V	GCG-GTG	eis1	Conserved hypothetical protein
N336	4189758	A	G	304	Nonsynonymous-Ile/I-Val/V	ATC-GTC	eis1	Conserved hypothetical protein
N374	4189758	A	G	304	Nonsynonymous-Ile/I-Val/V	ATC-GTC	eis1	Conserved hypothetical protein
N377	4188919	C	G	24	Nonsynonymous-Thr/T-Ser/S	ACC-AGC	eis1	Conserved hypothetical protein
N377	4188952	A	G	35	Nonsynonymous-His/H-Arg/R	CAC-CGC	eis1	Conserved hypothetical protein
N377	4189008	G	A	54	Nonsynonymous-Ala/A-Thr/T	GCC-ACC	eis1	Conserved hypothetical protein
N377	4189011	G	T	55	Nonsynonymous-Val/V-Phe/F	GTC-TTC	eis1	Conserved hypothetical protein
N377	4189060	T	C	71	Nonsynonymous-Val/V-Ala/A	GTG-GCG	eis1	Conserved hypothetical protein
N377	4189239	A	G	131	Nonsynonymous-Ile/I-Val/V	ATT-GTT	eis1	Conserved hypothetical protein
N377	4189351	G	A	168	Nonsynonymous-Arg/R-His/H	CGC-CAC	eis1	Conserved hypothetical protein
N377	4189677	G	A	277	Nonsynonymous-Val/V-Ile/I	GTC-ATC	eis1	Conserved hypothetical protein
N377	4189701	A	G	285	Nonsynonymous-Ile/I-Val/V	ATC-GTC	eis1	Conserved hypothetical protein
N377	4189785	G	A	313	Nonsynonymous-Val/V-Ile/I	GTC-ATC	eis1	Conserved hypothetical protein
N377	4189853	G	C	335	Nonsynonymous-Gln/Q-His/H	CAG-CAC	eis1	Conserved hypothetical protein
N377	4189896	T	A	350	Nonsynonymous-Ser/S-Thr/T	TCC-ACC	eis1	Conserved hypothetical protein
N377	4189986	A	G	380	Nonsynonymous-Thr/T-Ala/A	ACA-GCA	eis1	Conserved hypothetical protein
N403	4189342	C	T	165	Nonsynonymous-Ala/A-Val/V	GCG-GTG	eis1	Conserved hypothetical protein
N403	4189758	A	G	304	Nonsynonymous-Ile/I-Val/V	ATC-GTC	eis1	Conserved hypothetical protein
N431	4189758	A	G	304	Nonsynonymous-Ile/I-Val/V	ATC-GTC	eis1	Conserved hypothetical protein
N515	4189747	C	T	300	Nonsynonymous-Ala/A-Val/V	GCG-GTG	eis1	Conserved hypothetical protein
N526	4189747	C	T	300	Nonsynonymous-Ala/A-Val/V	GCG-GTG	eis1	Conserved hypothetical protein
N533	4189860	C	G	338	Nonsynonymous-LeT/L-Val/V	CTC-GTC	eis1	Conserved hypothetical protein
N637	4188919	C	G	24	Nonsynonymous-Thr/T-Ser/S	ACC-AGC	eis1	Conserved hypothetical protein
N637	4188952	A	G	35	Nonsynonymous-His/H-Arg/R	CAC-CGC	eis1	Conserved hypothetical protein
N637	4189008	G	A	54	Nonsynonymous-Ala/A-Thr/T	GCC-ACC	eis1	Conserved hypothetical protein
N637	4189239	A	G	131	Nonsynonymous-Ile/I-Val/V	ATT-GTT	eis1	Conserved hypothetical protein
N637	4189351	G	A	168	Nonsynonymous-Arg/R-His/H	CGC-CAC	eis1	Conserved hypothetical protein
N637	4189386	G	A	180	Nonsynonymous-Ala/A-Thr/T	GCG-ACG	eis1	Conserved hypothetical protein
N637	4189677	G	A	277	Nonsynonymous-Val/V-Ile/I	GTC-ATC	eis1	Conserved hypothetical protein
N637	4189701	A	G	285	Nonsynonymous-Ile/I-Val/V	ATC-GTC	eis1	Conserved hypothetical protein
N637	4189785	G	A	313	Nonsynonymous-Val/V-Ile/I	GTC-ATC	eis1	Conserved hypothetical protein
N637	4189853	G	C	335	Nonsynonymous-Gln/Q-His/H	CAG-CAC	eis1	Conserved hypothetical protein
N637	4189896	T	A	350	Nonsynonymous-Ser/S-Thr/T	TCC-ACC	eis1	Conserved hypothetical protein
N637	4189986	A	G	380	Nonsynonymous-Thr/T-Ala/A	ACA-GCA	eis1	Conserved hypothetical protein
N673	4189860	C	G	338	Nonsynonymous-LeT/L-Val/V	CTC-GTC	eis1	Conserved hypothetical protein
N679	4188919	C	G	24	Nonsynonymous-Thr/T-Ser/S	ACC-AGC	eis1	Conserved hypothetical protein
N679	4188952	A	G	35	Nonsynonymous-His/H-Arg/R	CAC-CGC	eis1	Conserved hypothetical protein
N679	4189008	G	A	54	Nonsynonymous-Ala/A-Thr/T	GCC-ACC	eis1	Conserved hypothetical protein
N679	4189011	G	T	55	Nonsynonymous-Val/V-Phe/F	GTC-TTC	eis1	Conserved hypothetical protein
N679	4189060	T	C	71	Nonsynonymous-Val/V-Ala/A	GTG-GCG	eis1	Conserved hypothetical protein
N679	4189239	A	G	131	Nonsynonymous-Ile/I-Val/V	ATT-GTT	eis1	Conserved hypothetical protein
N679	4189351	G	A	168	Nonsynonymous-Arg/R-His/H	CGC-CAC	eis1	Conserved hypothetical protein
N679	4189677	G	A	277	Nonsynonymous-Val/V-Ile/I	GTC-ATC	eis1	Conserved hypothetical protein
N679	4189701	A	G	285	Nonsynonymous-Ile/I-Val/V	ATC-GTC	eis1	Conserved hypothetical protein
N679	4189785	G	A	313	Nonsynonymous-Val/V-Ile/I	GTC-ATC	eis1	Conserved hypothetical protein
N679	4189853	G	C	335	Nonsynonymous-Gln/Q-His/H	CAG-CAC	eis1	Conserved hypothetical protein
N679	4189896	T	A	350	Nonsynonymous-Ser/S-Thr/T	TCC-ACC	eis1	Conserved hypothetical protein
N679	4189986	A	G	380	Nonsynonymous-Thr/T-Ala/A	ACA-GCA	eis1	Conserved hypothetical protein
N693	4189403	A	C	185	Nonsynonymous-GlT/E-Asp/D	GAA-GAC	eis1	Conserved hypothetical protein
N693	4189875	G	A	343	Nonsynonymous-Ala/A-Thr/T	GCG-ACG	eis1	Conserved hypothetical protein
N696	4189758	A	G	304	Nonsynonymous-Ile/I-Val/V	ATC-GTC	eis1	Conserved hypothetical protein
NZ10409	4189044	T	C	66	Nonsynonymous-Tyr/Y-His/H	TAT-CAT	eis1	Conserved hypothetical protein
NZ11527	4188919	C	G	24	Nonsynonymous-Thr/T-Ser/S	ACC-AGC	eis1	Conserved hypothetical protein
NZ11527	4188952	A	G	35	Nonsynonymous-His/H-Arg/R	CAC-CGC	eis1	Conserved hypothetical protein
NZ11527	4189008	G	A	54	Nonsynonymous-Ala/A-Thr/T	GCC-ACC	eis1	Conserved hypothetical protein
NZ11527	4189011	G	T	55	Nonsynonymous-Val/V-Phe/F	GTC-TTC	eis1	Conserved hypothetical protein
NZ11527	4189060	T	C	71	Nonsynonymous-Val/V-Ala/A	GTG-GCG	eis1	Conserved hypothetical protein
NZ11527	4189185	A	G	113	Nonsynonymous-Ile/I-Val/V	ATC-GTC	eis1	Conserved hypothetical protein
NZ11527	4189239	A	G	131	Nonsynonymous-Ile/I-Val/V	ATT-GTT	eis1	Conserved hypothetical protein
NZ11527	4189351	G	A	168	Nonsynonymous-Arg/R-His/H	CGC-CAC	eis1	Conserved hypothetical protein
NZ11527	4189677	G	A	277	Nonsynonymous-Val/V-Ile/I	GTC-ATC	eis1	Conserved hypothetical protein
NZ11527	4189701	A	G	285	Nonsynonymous-Ile/I-Val/V	ATC-GTC	eis1	Conserved hypothetical protein
NZ11527	4189785	G	A	313	Nonsynonymous-Val/V-Ile/I	GTC-ATC	eis1	Conserved hypothetical protein
NZ11527	4189853	G	C	335	Nonsynonymous-Gln/Q-His/H	CAG-CAC	eis1	Conserved hypothetical protein
NZ11527	4189896	T	A	350	Nonsynonymous-Ser/S-Thr/T	TCC-ACC	eis1	Conserved hypothetical protein
NZ11527	4189986	A	G	380	Nonsynonymous-Thr/T-Ala/A	ACA-GCA	eis1	Conserved hypothetical protein
NZ116	4189747	C	T	300	Nonsynonymous-Ala/A-Val/V	GCG-GTG	eis1	Conserved hypothetical protein
NZ14117	4189747	C	T	300	Nonsynonymous-Ala/A-Val/V	GCG-GTG	eis1	Conserved hypothetical protein
NZ17490	4189758	A	G	304	Nonsynonymous-Ile/I-Val/V	ATC-GTC	eis1	Conserved hypothetical protein
NZ17927	4188984	A	G	46	Nonsynonymous-Met/M-Val/V	ATG-GTG	eis1	Conserved hypothetical protein
NZ18263	4189758	A	G	304	Nonsynonymous-Ile/I-Val/V	ATC-GTC	eis1	Conserved hypothetical protein
NZ18338	4189342	C	T	165	Nonsynonymous-Ala/A-Val/V	GCG-GTG	eis1	Conserved hypothetical protein
NZ18338	4189758	A	G	304	Nonsynonymous-Ile/I-Val/V	ATC-GTC	eis1	Conserved hypothetical protein
NZ20266	4189044	T	C	66	Nonsynonymous-Tyr/Y-His/H	TAT-CAT	eis1	Conserved hypothetical protein
NZ21719	4189747	C	T	300	Nonsynonymous-Ala/A-Val/V	GCG-GTG	eis1	Conserved hypothetical protein
NZ2609	4189747	C	T	300	Nonsynonymous-Ala/A-Val/V	GCG-GTG	eis1	Conserved hypothetical protein
NZ2936	4189747	C	T	300	Nonsynonymous-Ala/A-Val/V	GCG-GTG	eis1	Conserved hypothetical protein
NZ3107	4189747	C	T	300	Nonsynonymous-Ala/A-Val/V	GCG-GTG	eis1	Conserved hypothetical protein
NZ3486	4189747	C	T	300	Nonsynonymous-Ala/A-Val/V	GCG-GTG	eis1	Conserved hypothetical protein
NZ3578	4189747	C	T	300	Nonsynonymous-Ala/A-Val/V	GCG-GTG	eis1	Conserved hypothetical protein
NZ3668	4189342	C	T	165	Nonsynonymous-Ala/A-Val/V	GCG-GTG	eis1	Conserved hypothetical protein
NZ3668	4189758	A	G	304	Nonsynonymous-Ile/I-Val/V	ATC-GTC	eis1	Conserved hypothetical protein
NZ3670	4189860	C	G	338	Nonsynonymous-LeT/L-Val/V	CTC-GTC	eis1	Conserved hypothetical protein
NZ3680	4189044	T	C	66	Nonsynonymous-Tyr/Y-His/H	TAT-CAT	eis1	Conserved hypothetical protein
NZ4503	4188919	C	G	24	Nonsynonymous-Thr/T-Ser/S	ACC-AGC	eis1	Conserved hypothetical protein
NZ4503	4188952	A	G	35	Nonsynonymous-His/H-Arg/R	CAC-CGC	eis1	Conserved hypothetical protein
NZ4503	4189008	G	A	54	Nonsynonymous-Ala/A-Thr/T	GCC-ACC	eis1	Conserved hypothetical protein
NZ4503	4189011	G	T	55	Nonsynonymous-Val/V-Phe/F	GTC-TTC	eis1	Conserved hypothetical protein
NZ4503	4189239	A	G	131	Nonsynonymous-Ile/I-Val/V	ATT-GTT	eis1	Conserved hypothetical protein
NZ4503	4189348	T	C	167	Nonsynonymous-LeT/L-Pro/P	CTG-CCG	eis1	Conserved hypothetical protein
NZ4503	4189351	G	A	168	Nonsynonymous-Arg/R-His/H	CGC-CAC	eis1	Conserved hypothetical protein
NZ4503	4189677	G	A	277	Nonsynonymous-Val/V-Ile/I	GTC-ATC	eis1	Conserved hypothetical protein
NZ4503	4189701	A	G	285	Nonsynonymous-Ile/I-Val/V	ATC-GTC	eis1	Conserved hypothetical protein
NZ4503	4189785	G	A	313	Nonsynonymous-Val/V-Ile/I	GTC-ATC	eis1	Conserved hypothetical protein
NZ4503	4189853	G	C	335	Nonsynonymous-Gln/Q-His/H	CAG-CAC	eis1	Conserved hypothetical protein
NZ4503	4189896	T	A	350	Nonsynonymous-Ser/S-Thr/T	TCC-ACC	eis1	Conserved hypothetical protein
NZ4503	4189986	A	G	380	Nonsynonymous-Thr/T-Ala/A	ACA-GCA	eis1	Conserved hypothetical protein
NZ4678	4189758	A	G	304	Nonsynonymous-Ile/I-Val/V	ATC-GTC	eis1	Conserved hypothetical protein
NZ4678	4189996	A	G	383	Nonsynonymous-GlT/E-Gly/G	GAG-GGG	eis1	Conserved hypothetical protein
NZ653	4189747	C	T	300	Nonsynonymous-Ala/A-Val/V	GCG-GTG	eis1	Conserved hypothetical protein

## Sheet: rpsL mutations
Table S6 81 strains of MABC with SNP mutations in the rpsl gene.
Strains	location	ref	mut	codon	type	codon change	gene	describe
NZ11527	3899242	C	T	51	Synonymous-Lys/K-Lys/K	AAG-AAA	rpsL	30S ribosomal protein S12
N497	3899149	C	T	82	Synonymous-Val/V-Val/V	GTG-GTA	rpsL	30S ribosomal protein S12
NZ1493	3899149	C	T	82	Synonymous-Val/V-Val/V	GTG-GTA	rpsL	30S ribosomal protein S12
NZ1771	3899149	C	T	82	Synonymous-Val/V-Val/V	GTG-GTA	rpsL	30S ribosomal protein S12
NZ3569	3899149	C	T	82	Synonymous-Val/V-Val/V	GTG-GTA	rpsL	30S ribosomal protein S12
NZ9178	3899149	C	T	82	Synonymous-Val/V-Val/V	GTG-GTA	rpsL	30S ribosomal protein S12

## Sheet: rplC mutations
Table S6 81 strains of MABC with SNP mutations in the rplC gene.
Strains	location	ref	mut	codon	type	codon change	gene	describe
N693	3868076	G	C	7	Nonsynonymous-Asp/D-GlT/E	GAC-GAG	rplC	50S ribosomal protein L3

## Sheet: MmpL-MmpS mutations
Table S6 81 strains of MABC with SNP mutations in the MmpL-MmpS gene.
Strains	location	ref	mut	codon	type	codon change	gene	describe
N105	1146022	C	G	979	Nonsynonymous-Ala/A-Pro/P	GCG-CCG	MAB_1134c	Probable membrane protein, MmpL
N105	1147255	G	T	568	Nonsynonymous-LeT/L-Ile/I	CTC-ATC	MAB_1134c	Probable membrane protein, MmpL
N105	1148947	A	C	4	Nonsynonymous-Ser/S-Ala/A	TCG-GCG	MAB_1134c	Probable membrane protein, MmpL
N115	1146022	C	A	979	Nonsynonymous-Ala/A-Ser/S	GCG-TCG	MAB_1134c	Probable membrane protein, MmpL
N115	1148881	C	T	26	Nonsynonymous-Val/V-Ile/I	GTC-ATC	MAB_1134c	Probable membrane protein, MmpL
N115	1148913	T	G	15	Nonsynonymous-Lys/K-Thr/T	AAA-ACA	MAB_1134c	Probable membrane protein, MmpL
N115	1148947	A	C	4	Nonsynonymous-Ser/S-Ala/A	TCG-GCG	MAB_1134c	Probable membrane protein, MmpL
N120	1146022	C	G	979	Nonsynonymous-Ala/A-Pro/P	GCG-CCG	MAB_1134c	Probable membrane protein, MmpL
N120	1147255	G	T	568	Nonsynonymous-LeT/L-Ile/I	CTC-ATC	MAB_1134c	Probable membrane protein, MmpL
N120	1148947	A	C	4	Nonsynonymous-Ser/S-Ala/A	TCG-GCG	MAB_1134c	Probable membrane protein, MmpL
N126	1146022	C	G	979	Nonsynonymous-Ala/A-Pro/P	GCG-CCG	MAB_1134c	Probable membrane protein, MmpL
N126	1147255	G	T	568	Nonsynonymous-LeT/L-Ile/I	CTC-ATC	MAB_1134c	Probable membrane protein, MmpL
N126	1147762	T	C	399	Nonsynonymous-Ile/I-Val/V	ATC-GTC	MAB_1134c	Probable membrane protein, MmpL
N126	1148947	A	C	4	Nonsynonymous-Ser/S-Ala/A	TCG-GCG	MAB_1134c	Probable membrane protein, MmpL
N128	1146022	C	A	979	Nonsynonymous-Ala/A-Ser/S	GCG-TCG	MAB_1134c	Probable membrane protein, MmpL
N128	1148881	C	T	26	Nonsynonymous-Val/V-Ile/I	GTC-ATC	MAB_1134c	Probable membrane protein, MmpL
N128	1148913	T	G	15	Nonsynonymous-Lys/K-Thr/T	AAA-ACA	MAB_1134c	Probable membrane protein, MmpL
N128	1148947	A	C	4	Nonsynonymous-Ser/S-Ala/A	TCG-GCG	MAB_1134c	Probable membrane protein, MmpL
N131	1146022	C	G	979	Nonsynonymous-Ala/A-Pro/P	GCG-CCG	MAB_1134c	Probable membrane protein, MmpL
N131	1147255	G	T	568	Nonsynonymous-LeT/L-Ile/I	CTC-ATC	MAB_1134c	Probable membrane protein, MmpL
N131	1147762	T	C	399	Nonsynonymous-Ile/I-Val/V	ATC-GTC	MAB_1134c	Probable membrane protein, MmpL
N131	1148947	A	C	4	Nonsynonymous-Ser/S-Ala/A	TCG-GCG	MAB_1134c	Probable membrane protein, MmpL
N133	1146022	C	G	979	Nonsynonymous-Ala/A-Pro/P	GCG-CCG	MAB_1134c	Probable membrane protein, MmpL
N133	1147255	G	T	568	Nonsynonymous-LeT/L-Ile/I	CTC-ATC	MAB_1134c	Probable membrane protein, MmpL
N133	1148947	A	C	4	Nonsynonymous-Ser/S-Ala/A	TCG-GCG	MAB_1134c	Probable membrane protein, MmpL
N146	1146022	C	A	979	Nonsynonymous-Ala/A-Ser/S	GCG-TCG	MAB_1134c	Probable membrane protein, MmpL
N146	1148881	C	T	26	Nonsynonymous-Val/V-Ile/I	GTC-ATC	MAB_1134c	Probable membrane protein, MmpL
N146	1148913	T	G	15	Nonsynonymous-Lys/K-Thr/T	AAA-ACA	MAB_1134c	Probable membrane protein, MmpL
N146	1148947	A	C	4	Nonsynonymous-Ser/S-Ala/A	TCG-GCG	MAB_1134c	Probable membrane protein, MmpL
N234	1146022	C	G	979	Nonsynonymous-Ala/A-Pro/P	GCG-CCG	MAB_1134c	Probable membrane protein, MmpL
N234	1147255	G	T	568	Nonsynonymous-LeT/L-Ile/I	CTC-ATC	MAB_1134c	Probable membrane protein, MmpL
N234	1148947	A	C	4	Nonsynonymous-Ser/S-Ala/A	TCG-GCG	MAB_1134c	Probable membrane protein, MmpL
N242	1146022	C	G	979	Nonsynonymous-Ala/A-Pro/P	GCG-CCG	MAB_1134c	Probable membrane protein, MmpL
N242	1147255	G	T	568	Nonsynonymous-LeT/L-Ile/I	CTC-ATC	MAB_1134c	Probable membrane protein, MmpL
N242	1147762	T	C	399	Nonsynonymous-Ile/I-Val/V	ATC-GTC	MAB_1134c	Probable membrane protein, MmpL
N242	1148947	A	C	4	Nonsynonymous-Ser/S-Ala/A	TCG-GCG	MAB_1134c	Probable membrane protein, MmpL
N274	1146022	C	G	979	Nonsynonymous-Ala/A-Pro/P	GCG-CCG	MAB_1134c	Probable membrane protein, MmpL
N274	1147255	G	T	568	Nonsynonymous-LeT/L-Ile/I	CTC-ATC	MAB_1134c	Probable membrane protein, MmpL
N274	1148947	A	C	4	Nonsynonymous-Ser/S-Ala/A	TCG-GCG	MAB_1134c	Probable membrane protein, MmpL
N281	1148881	C	T	26	Nonsynonymous-Val/V-Ile/I	GTC-ATC	MAB_1134c	Probable membrane protein, MmpL
N281	1148913	T	G	15	Nonsynonymous-Lys/K-Thr/T	AAA-ACA	MAB_1134c	Probable membrane protein, MmpL
N286	1148539	C	A	140	Nonsynonymous-Val/V-LeT/L	GTG-TTG	MAB_1134c	Probable membrane protein, MmpL
N289	1146022	C	A	979	Nonsynonymous-Ala/A-Ser/S	GCG-TCG	MAB_1134c	Probable membrane protein, MmpL
N289	1148881	C	T	26	Nonsynonymous-Val/V-Ile/I	GTC-ATC	MAB_1134c	Probable membrane protein, MmpL
N289	1148913	T	G	15	Nonsynonymous-Lys/K-Thr/T	AAA-ACA	MAB_1134c	Probable membrane protein, MmpL
N289	1148947	A	C	4	Nonsynonymous-Ser/S-Ala/A	TCG-GCG	MAB_1134c	Probable membrane protein, MmpL
N314	1146022	C	G	979	Nonsynonymous-Ala/A-Pro/P	GCG-CCG	MAB_1134c	Probable membrane protein, MmpL
N314	1147255	G	T	568	Nonsynonymous-LeT/L-Ile/I	CTC-ATC	MAB_1134c	Probable membrane protein, MmpL
N314	1147762	T	C	399	Nonsynonymous-Ile/I-Val/V	ATC-GTC	MAB_1134c	Probable membrane protein, MmpL
N314	1148947	A	C	4	Nonsynonymous-Ser/S-Ala/A	TCG-GCG	MAB_1134c	Probable membrane protein, MmpL
N321	1146022	C	G	979	Nonsynonymous-Ala/A-Pro/P	GCG-CCG	MAB_1134c	Probable membrane protein, MmpL
N321	1147255	G	T	568	Nonsynonymous-LeT/L-Ile/I	CTC-ATC	MAB_1134c	Probable membrane protein, MmpL
N321	1147762	T	C	399	Nonsynonymous-Ile/I-Val/V	ATC-GTC	MAB_1134c	Probable membrane protein, MmpL
N321	1148947	A	C	4	Nonsynonymous-Ser/S-Ala/A	TCG-GCG	MAB_1134c	Probable membrane protein, MmpL
N326	1146022	C	A	979	Nonsynonymous-Ala/A-Ser/S	GCG-TCG	MAB_1134c	Probable membrane protein, MmpL
N326	1148881	C	T	26	Nonsynonymous-Val/V-Ile/I	GTC-ATC	MAB_1134c	Probable membrane protein, MmpL
N326	1148913	T	G	15	Nonsynonymous-Lys/K-Thr/T	AAA-ACA	MAB_1134c	Probable membrane protein, MmpL
N326	1148947	A	C	4	Nonsynonymous-Ser/S-Ala/A	TCG-GCG	MAB_1134c	Probable membrane protein, MmpL
N336	1146022	C	G	979	Nonsynonymous-Ala/A-Pro/P	GCG-CCG	MAB_1134c	Probable membrane protein, MmpL
N336	1147255	G	T	568	Nonsynonymous-LeT/L-Ile/I	CTC-ATC	MAB_1134c	Probable membrane protein, MmpL
N336	1147762	T	C	399	Nonsynonymous-Ile/I-Val/V	ATC-GTC	MAB_1134c	Probable membrane protein, MmpL
N336	1148947	A	C	4	Nonsynonymous-Ser/S-Ala/A	TCG-GCG	MAB_1134c	Probable membrane protein, MmpL
N352	1146022	C	A	979	Nonsynonymous-Ala/A-Ser/S	GCG-TCG	MAB_1134c	Probable membrane protein, MmpL
N352	1148881	C	T	26	Nonsynonymous-Val/V-Ile/I	GTC-ATC	MAB_1134c	Probable membrane protein, MmpL
N352	1148913	T	G	15	Nonsynonymous-Lys/K-Thr/T	AAA-ACA	MAB_1134c	Probable membrane protein, MmpL
N352	1148947	A	C	4	Nonsynonymous-Ser/S-Ala/A	TCG-GCG	MAB_1134c	Probable membrane protein, MmpL
N363	1146022	C	A	979	Nonsynonymous-Ala/A-Ser/S	GCG-TCG	MAB_1134c	Probable membrane protein, MmpL
N363	1148881	C	T	26	Nonsynonymous-Val/V-Ile/I	GTC-ATC	MAB_1134c	Probable membrane protein, MmpL
N363	1148913	T	G	15	Nonsynonymous-Lys/K-Thr/T	AAA-ACA	MAB_1134c	Probable membrane protein, MmpL
N363	1148947	A	C	4	Nonsynonymous-Ser/S-Ala/A	TCG-GCG	MAB_1134c	Probable membrane protein, MmpL
N374	1148881	C	T	26	Nonsynonymous-Val/V-Ile/I	GTC-ATC	MAB_1134c	Probable membrane protein, MmpL
N374	1148913	T	G	15	Nonsynonymous-Lys/K-Thr/T	AAA-ACA	MAB_1134c	Probable membrane protein, MmpL
N374	1148947	A	C	4	Nonsynonymous-Ser/S-Ala/A	TCG-GCG	MAB_1134c	Probable membrane protein, MmpL
N377	1146022	C	G	979	Nonsynonymous-Ala/A-Pro/P	GCG-CCG	MAB_1134c	Probable membrane protein, MmpL
N377	1147255	G	T	568	Nonsynonymous-LeT/L-Ile/I	CTC-ATC	MAB_1134c	Probable membrane protein, MmpL
N377	1148947	A	C	4	Nonsynonymous-Ser/S-Ala/A	TCG-GCG	MAB_1134c	Probable membrane protein, MmpL
N403	1146022	C	G	979	Nonsynonymous-Ala/A-Pro/P	GCG-CCG	MAB_1134c	Probable membrane protein, MmpL
N403	1147255	G	T	568	Nonsynonymous-LeT/L-Ile/I	CTC-ATC	MAB_1134c	Probable membrane protein, MmpL
N403	1147762	T	C	399	Nonsynonymous-Ile/I-Val/V	ATC-GTC	MAB_1134c	Probable membrane protein, MmpL
N403	1148947	A	C	4	Nonsynonymous-Ser/S-Ala/A	TCG-GCG	MAB_1134c	Probable membrane protein, MmpL
N431	1148881	C	T	26	Nonsynonymous-Val/V-Ile/I	GTC-ATC	MAB_1134c	Probable membrane protein, MmpL
N431	1148913	T	G	15	Nonsynonymous-Lys/K-Thr/T	AAA-ACA	MAB_1134c	Probable membrane protein, MmpL
N431	1148947	A	C	4	Nonsynonymous-Ser/S-Ala/A	TCG-GCG	MAB_1134c	Probable membrane protein, MmpL
N497	1146022	C	G	979	Nonsynonymous-Ala/A-Pro/P	GCG-CCG	MAB_1134c	Probable membrane protein, MmpL
N514	1146022	C	G	979	Nonsynonymous-Ala/A-Pro/P	GCG-CCG	MAB_1134c	Probable membrane protein, MmpL
N514	1147255	G	T	568	Nonsynonymous-LeT/L-Ile/I	CTC-ATC	MAB_1134c	Probable membrane protein, MmpL
N514	1148947	A	C	4	Nonsynonymous-Ser/S-Ala/A	TCG-GCG	MAB_1134c	Probable membrane protein, MmpL
N515	1146022	C	G	979	Nonsynonymous-Ala/A-Pro/P	GCG-CCG	MAB_1134c	Probable membrane protein, MmpL
N515	1148881	C	T	26	Nonsynonymous-Val/V-Ile/I	GTC-ATC	MAB_1134c	Probable membrane protein, MmpL
N515	1148913	T	G	15	Nonsynonymous-Lys/K-Thr/T	AAA-ACA	MAB_1134c	Probable membrane protein, MmpL
N515	1148947	A	C	4	Nonsynonymous-Ser/S-Ala/A	TCG-GCG	MAB_1134c	Probable membrane protein, MmpL
N526	1146022	C	G	979	Nonsynonymous-Ala/A-Pro/P	GCG-CCG	MAB_1134c	Probable membrane protein, MmpL
N526	1148881	C	T	26	Nonsynonymous-Val/V-Ile/I	GTC-ATC	MAB_1134c	Probable membrane protein, MmpL
N526	1148913	T	G	15	Nonsynonymous-Lys/K-Thr/T	AAA-ACA	MAB_1134c	Probable membrane protein, MmpL
N526	1148947	A	C	4	Nonsynonymous-Ser/S-Ala/A	TCG-GCG	MAB_1134c	Probable membrane protein, MmpL
N562	1146022	C	A	979	Nonsynonymous-Ala/A-Ser/S	GCG-TCG	MAB_1134c	Probable membrane protein, MmpL
N562	1148881	C	T	26	Nonsynonymous-Val/V-Ile/I	GTC-ATC	MAB_1134c	Probable membrane protein, MmpL
N562	1148913	T	G	15	Nonsynonymous-Lys/K-Thr/T	AAA-ACA	MAB_1134c	Probable membrane protein, MmpL
N562	1148947	A	C	4	Nonsynonymous-Ser/S-Ala/A	TCG-GCG	MAB_1134c	Probable membrane protein, MmpL
N637	1146022	C	G	979	Nonsynonymous-Ala/A-Pro/P	GCG-CCG	MAB_1134c	Probable membrane protein, MmpL
N637	1147255	G	T	568	Nonsynonymous-LeT/L-Ile/I	CTC-ATC	MAB_1134c	Probable membrane protein, MmpL
N637	1148947	A	C	4	Nonsynonymous-Ser/S-Ala/A	TCG-GCG	MAB_1134c	Probable membrane protein, MmpL
N647	1148641	G	C	106	Nonsynonymous-Arg/R-Gly/G	CGT-GGT	MAB_1134c	Probable membrane protein, MmpL
N657	1148947	A	C	4	Nonsynonymous-Ser/S-Ala/A	TCG-GCG	MAB_1134c	Probable membrane protein, MmpL
N659	1146022	C	G	979	Nonsynonymous-Ala/A-Pro/P	GCG-CCG	MAB_1134c	Probable membrane protein, MmpL
N659	1147255	G	T	568	Nonsynonymous-LeT/L-Ile/I	CTC-ATC	MAB_1134c	Probable membrane protein, MmpL
N659	1148947	A	C	4	Nonsynonymous-Ser/S-Ala/A	TCG-GCG	MAB_1134c	Probable membrane protein, MmpL
N679	1146022	C	G	979	Nonsynonymous-Ala/A-Pro/P	GCG-CCG	MAB_1134c	Probable membrane protein, MmpL
N679	1147255	G	T	568	Nonsynonymous-LeT/L-Ile/I	CTC-ATC	MAB_1134c	Probable membrane protein, MmpL
N679	1148947	A	C	4	Nonsynonymous-Ser/S-Ala/A	TCG-GCG	MAB_1134c	Probable membrane protein, MmpL
N682	1146022	C	G	979	Nonsynonymous-Ala/A-Pro/P	GCG-CCG	MAB_1134c	Probable membrane protein, MmpL
N682	1148934	C	G	8	Nonsynonymous-Gly/G-Ala/A	GGA-GCA	MAB_1134c	Probable membrane protein, MmpL
N693	1148934	C	G	8	Nonsynonymous-Gly/G-Ala/A	GGA-GCA	MAB_1134c	Probable membrane protein, MmpL
N696	1148881	C	T	26	Nonsynonymous-Val/V-Ile/I	GTC-ATC	MAB_1134c	Probable membrane protein, MmpL
N696	1148913	T	G	15	Nonsynonymous-Lys/K-Thr/T	AAA-ACA	MAB_1134c	Probable membrane protein, MmpL
N696	1148947	A	C	4	Nonsynonymous-Ser/S-Ala/A	TCG-GCG	MAB_1134c	Probable membrane protein, MmpL
NZ10409	1148881	C	T	26	Nonsynonymous-Val/V-Ile/I	GTC-ATC	MAB_1134c	Probable membrane protein, MmpL
NZ10409	1148913	T	G	15	Nonsynonymous-Lys/K-Thr/T	AAA-ACA	MAB_1134c	Probable membrane protein, MmpL
NZ10409	1148947	A	C	4	Nonsynonymous-Ser/S-Ala/A	TCG-GCG	MAB_1134c	Probable membrane protein, MmpL
NZ10962	1146022	C	G	979	Nonsynonymous-Ala/A-Pro/P	GCG-CCG	MAB_1134c	Probable membrane protein, MmpL
NZ10962	1147255	G	T	568	Nonsynonymous-LeT/L-Ile/I	CTC-ATC	MAB_1134c	Probable membrane protein, MmpL
NZ10962	1148947	A	C	4	Nonsynonymous-Ser/S-Ala/A	TCG-GCG	MAB_1134c	Probable membrane protein, MmpL
NZ11527	1146022	C	G	979	Nonsynonymous-Ala/A-Pro/P	GCG-CCG	MAB_1134c	Probable membrane protein, MmpL
NZ11527	1147255	G	T	568	Nonsynonymous-LeT/L-Ile/I	CTC-ATC	MAB_1134c	Probable membrane protein, MmpL
NZ11527	1148881	C	T	26	Nonsynonymous-Val/V-Ile/I	GTC-ATC	MAB_1134c	Probable membrane protein, MmpL
NZ11527	1148893	C	T	22	Nonsynonymous-Val/V-Ile/I	GTC-ATC	MAB_1134c	Probable membrane protein, MmpL
NZ11527	1148947	A	C	4	Nonsynonymous-Ser/S-Ala/A	TCG-GCG	MAB_1134c	Probable membrane protein, MmpL
NZ116	1146022	C	G	979	Nonsynonymous-Ala/A-Pro/P	GCG-CCG	MAB_1134c	Probable membrane protein, MmpL
NZ116	1148881	C	T	26	Nonsynonymous-Val/V-Ile/I	GTC-ATC	MAB_1134c	Probable membrane protein, MmpL
NZ116	1148913	T	G	15	Nonsynonymous-Lys/K-Thr/T	AAA-ACA	MAB_1134c	Probable membrane protein, MmpL
NZ116	1148947	A	C	4	Nonsynonymous-Ser/S-Ala/A	TCG-GCG	MAB_1134c	Probable membrane protein, MmpL
NZ14117	1146022	C	G	979	Nonsynonymous-Ala/A-Pro/P	GCG-CCG	MAB_1134c	Probable membrane protein, MmpL
NZ14117	1148881	C	T	26	Nonsynonymous-Val/V-Ile/I	GTC-ATC	MAB_1134c	Probable membrane protein, MmpL
NZ14117	1148913	T	G	15	Nonsynonymous-Lys/K-Thr/T	AAA-ACA	MAB_1134c	Probable membrane protein, MmpL
NZ14117	1148947	A	C	4	Nonsynonymous-Ser/S-Ala/A	TCG-GCG	MAB_1134c	Probable membrane protein, MmpL
NZ1493	1146022	C	G	979	Nonsynonymous-Ala/A-Pro/P	GCG-CCG	MAB_1134c	Probable membrane protein, MmpL
NZ17490	1146022	C	G	979	Nonsynonymous-Ala/A-Pro/P	GCG-CCG	MAB_1134c	Probable membrane protein, MmpL
NZ17490	1147255	G	T	568	Nonsynonymous-LeT/L-Ile/I	CTC-ATC	MAB_1134c	Probable membrane protein, MmpL
NZ17490	1148947	A	C	4	Nonsynonymous-Ser/S-Ala/A	TCG-GCG	MAB_1134c	Probable membrane protein, MmpL
NZ1771	1146022	C	G	979	Nonsynonymous-Ala/A-Pro/P	GCG-CCG	MAB_1134c	Probable membrane protein, MmpL
NZ18338	1146022	C	G	979	Nonsynonymous-Ala/A-Pro/P	GCG-CCG	MAB_1134c	Probable membrane protein, MmpL
NZ18338	1147255	G	T	568	Nonsynonymous-LeT/L-Ile/I	CTC-ATC	MAB_1134c	Probable membrane protein, MmpL
NZ18338	1147762	T	C	399	Nonsynonymous-Ile/I-Val/V	ATC-GTC	MAB_1134c	Probable membrane protein, MmpL
NZ18338	1148947	A	C	4	Nonsynonymous-Ser/S-Ala/A	TCG-GCG	MAB_1134c	Probable membrane protein, MmpL
NZ20266	1148881	C	T	26	Nonsynonymous-Val/V-Ile/I	GTC-ATC	MAB_1134c	Probable membrane protein, MmpL
NZ20266	1148913	T	G	15	Nonsynonymous-Lys/K-Thr/T	AAA-ACA	MAB_1134c	Probable membrane protein, MmpL
NZ20266	1148947	A	C	4	Nonsynonymous-Ser/S-Ala/A	TCG-GCG	MAB_1134c	Probable membrane protein, MmpL
NZ21719	1146022	C	G	979	Nonsynonymous-Ala/A-Pro/P	GCG-CCG	MAB_1134c	Probable membrane protein, MmpL
NZ21719	1148881	C	T	26	Nonsynonymous-Val/V-Ile/I	GTC-ATC	MAB_1134c	Probable membrane protein, MmpL
NZ21719	1148913	T	G	15	Nonsynonymous-Lys/K-Thr/T	AAA-ACA	MAB_1134c	Probable membrane protein, MmpL
NZ21719	1148947	A	C	4	Nonsynonymous-Ser/S-Ala/A	TCG-GCG	MAB_1134c	Probable membrane protein, MmpL
NZ2609	1146022	C	G	979	Nonsynonymous-Ala/A-Pro/P	GCG-CCG	MAB_1134c	Probable membrane protein, MmpL
NZ2609	1146549	C	T	803	Nonsynonymous-Gly/G-GlT/E	GGA-GAA	MAB_1134c	Probable membrane protein, MmpL
NZ2609	1148881	C	T	26	Nonsynonymous-Val/V-Ile/I	GTC-ATC	MAB_1134c	Probable membrane protein, MmpL
NZ2609	1148913	T	G	15	Nonsynonymous-Lys/K-Thr/T	AAA-ACA	MAB_1134c	Probable membrane protein, MmpL
NZ2609	1148947	A	C	4	Nonsynonymous-Ser/S-Ala/A	TCG-GCG	MAB_1134c	Probable membrane protein, MmpL
NZ2936	1146022	C	G	979	Nonsynonymous-Ala/A-Pro/P	GCG-CCG	MAB_1134c	Probable membrane protein, MmpL
NZ2936	1148881	C	T	26	Nonsynonymous-Val/V-Ile/I	GTC-ATC	MAB_1134c	Probable membrane protein, MmpL
NZ2936	1148913	T	G	15	Nonsynonymous-Lys/K-Thr/T	AAA-ACA	MAB_1134c	Probable membrane protein, MmpL
NZ2936	1148947	A	C	4	Nonsynonymous-Ser/S-Ala/A	TCG-GCG	MAB_1134c	Probable membrane protein, MmpL
NZ3107	1146022	C	G	979	Nonsynonymous-Ala/A-Pro/P	GCG-CCG	MAB_1134c	Probable membrane protein, MmpL
NZ3107	1148881	C	T	26	Nonsynonymous-Val/V-Ile/I	GTC-ATC	MAB_1134c	Probable membrane protein, MmpL
NZ3107	1148913	T	G	15	Nonsynonymous-Lys/K-Thr/T	AAA-ACA	MAB_1134c	Probable membrane protein, MmpL
NZ3107	1148947	A	C	4	Nonsynonymous-Ser/S-Ala/A	TCG-GCG	MAB_1134c	Probable membrane protein, MmpL
NZ3486	1146022	C	G	979	Nonsynonymous-Ala/A-Pro/P	GCG-CCG	MAB_1134c	Probable membrane protein, MmpL
NZ3486	1148881	C	T	26	Nonsynonymous-Val/V-Ile/I	GTC-ATC	MAB_1134c	Probable membrane protein, MmpL
NZ3486	1148913	T	G	15	Nonsynonymous-Lys/K-Thr/T	AAA-ACA	MAB_1134c	Probable membrane protein, MmpL
NZ3486	1148947	A	C	4	Nonsynonymous-Ser/S-Ala/A	TCG-GCG	MAB_1134c	Probable membrane protein, MmpL
NZ3569	1146022	C	G	979	Nonsynonymous-Ala/A-Pro/P	GCG-CCG	MAB_1134c	Probable membrane protein, MmpL
NZ3578	1146022	C	G	979	Nonsynonymous-Ala/A-Pro/P	GCG-CCG	MAB_1134c	Probable membrane protein, MmpL
NZ3578	1148881	C	T	26	Nonsynonymous-Val/V-Ile/I	GTC-ATC	MAB_1134c	Probable membrane protein, MmpL
NZ3578	1148913	T	G	15	Nonsynonymous-Lys/K-Thr/T	AAA-ACA	MAB_1134c	Probable membrane protein, MmpL
NZ3578	1148947	A	C	4	Nonsynonymous-Ser/S-Ala/A	TCG-GCG	MAB_1134c	Probable membrane protein, MmpL
NZ3666	1148881	C	T	26	Nonsynonymous-Val/V-Ile/I	GTC-ATC	MAB_1134c	Probable membrane protein, MmpL
NZ3666	1148913	T	G	15	Nonsynonymous-Lys/K-Thr/T	AAA-ACA	MAB_1134c	Probable membrane protein, MmpL
NZ3666	1148947	A	C	4	Nonsynonymous-Ser/S-Ala/A	TCG-GCG	MAB_1134c	Probable membrane protein, MmpL
NZ3668	1146022	C	G	979	Nonsynonymous-Ala/A-Pro/P	GCG-CCG	MAB_1134c	Probable membrane protein, MmpL
NZ3668	1147255	G	T	568	Nonsynonymous-LeT/L-Ile/I	CTC-ATC	MAB_1134c	Probable membrane protein, MmpL
NZ3668	1147762	T	C	399	Nonsynonymous-Ile/I-Val/V	ATC-GTC	MAB_1134c	Probable membrane protein, MmpL
NZ3668	1148947	A	C	4	Nonsynonymous-Ser/S-Ala/A	TCG-GCG	MAB_1134c	Probable membrane protein, MmpL
NZ3680	1148881	C	T	26	Nonsynonymous-Val/V-Ile/I	GTC-ATC	MAB_1134c	Probable membrane protein, MmpL
NZ3680	1148913	T	G	15	Nonsynonymous-Lys/K-Thr/T	AAA-ACA	MAB_1134c	Probable membrane protein, MmpL
NZ3680	1148947	A	C	4	Nonsynonymous-Ser/S-Ala/A	TCG-GCG	MAB_1134c	Probable membrane protein, MmpL
NZ4503	1146022	C	G	979	Nonsynonymous-Ala/A-Pro/P	GCG-CCG	MAB_1134c	Probable membrane protein, MmpL
NZ4503	1147255	G	T	568	Nonsynonymous-LeT/L-Ile/I	CTC-ATC	MAB_1134c	Probable membrane protein, MmpL
NZ4503	1148947	A	C	4	Nonsynonymous-Ser/S-Ala/A	TCG-GCG	MAB_1134c	Probable membrane protein, MmpL
NZ4678	1146022	C	G	979	Nonsynonymous-Ala/A-Pro/P	GCG-CCG	MAB_1134c	Probable membrane protein, MmpL
NZ563	1146022	C	G	979	Nonsynonymous-Ala/A-Pro/P	GCG-CCG	MAB_1134c	Probable membrane protein, MmpL
NZ563	1147255	G	T	568	Nonsynonymous-LeT/L-Ile/I	CTC-ATC	MAB_1134c	Probable membrane protein, MmpL
NZ563	1148947	A	C	4	Nonsynonymous-Ser/S-Ala/A	TCG-GCG	MAB_1134c	Probable membrane protein, MmpL
NZ5799	1146022	C	G	979	Nonsynonymous-Ala/A-Pro/P	GCG-CCG	MAB_1134c	Probable membrane protein, MmpL
NZ5799	1147255	G	T	568	Nonsynonymous-LeT/L-Ile/I	CTC-ATC	MAB_1134c	Probable membrane protein, MmpL
NZ5799	1148947	A	C	4	Nonsynonymous-Ser/S-Ala/A	TCG-GCG	MAB_1134c	Probable membrane protein, MmpL
NZ653	1146022	C	G	979	Nonsynonymous-Ala/A-Pro/P	GCG-CCG	MAB_1134c	Probable membrane protein, MmpL
NZ653	1148881	C	T	26	Nonsynonymous-Val/V-Ile/I	GTC-ATC	MAB_1134c	Probable membrane protein, MmpL
NZ653	1148913	T	G	15	Nonsynonymous-Lys/K-Thr/T	AAA-ACA	MAB_1134c	Probable membrane protein, MmpL
NZ653	1148947	A	C	4	Nonsynonymous-Ser/S-Ala/A	TCG-GCG	MAB_1134c	Probable membrane protein, MmpL
NZ9178	1146022	C	G	979	Nonsynonymous-Ala/A-Pro/P	GCG-CCG	MAB_1134c	Probable membrane protein, MmpL
N105	2349125	T	G	4	Nonsynonymous-Ser/S-Ala/A	TCG-GCG	MAB_2301	Putative membrane protein, mmpL
N105	2349185	T	G	24	Nonsynonymous-Ser/S-Ala/A	TCG-GCG	MAB_2301	Putative membrane protein, mmpL
N105	2349605	A	G	164	Nonsynonymous-Ile/I-Val/V	ATC-GTC	MAB_2301	Putative membrane protein, mmpL
N105	2350641	G	T	509	Nonsynonymous-Arg/R-LeT/L	CGG-CTG	MAB_2301	Putative membrane protein, mmpL
N115	2350641	G	T	509	Nonsynonymous-Arg/R-LeT/L	CGG-CTG	MAB_2301	Putative membrane protein, mmpL
N120	2349125	T	G	4	Nonsynonymous-Ser/S-Ala/A	TCG-GCG	MAB_2301	Putative membrane protein, mmpL
N120	2349185	T	G	24	Nonsynonymous-Ser/S-Ala/A	TCG-GCG	MAB_2301	Putative membrane protein, mmpL
N120	2349605	A	G	164	Nonsynonymous-Ile/I-Val/V	ATC-GTC	MAB_2301	Putative membrane protein, mmpL
N120	2350641	G	T	509	Nonsynonymous-Arg/R-LeT/L	CGG-CTG	MAB_2301	Putative membrane protein, mmpL
N126	2349125	T	G	4	Nonsynonymous-Ser/S-Ala/A	TCG-GCG	MAB_2301	Putative membrane protein, mmpL
N126	2349185	T	G	24	Nonsynonymous-Ser/S-Ala/A	TCG-GCG	MAB_2301	Putative membrane protein, mmpL
N126	2349431	G	A	106	Nonsynonymous-Ala/A-Thr/T	GCG-ACG	MAB_2301	Putative membrane protein, mmpL
N126	2349605	A	G	164	Nonsynonymous-Ile/I-Val/V	ATC-GTC	MAB_2301	Putative membrane protein, mmpL
N126	2350641	G	T	509	Nonsynonymous-Arg/R-LeT/L	CGG-CTG	MAB_2301	Putative membrane protein, mmpL
N128	2350641	G	T	509	Nonsynonymous-Arg/R-LeT/L	CGG-CTG	MAB_2301	Putative membrane protein, mmpL
N131	2349125	T	G	4	Nonsynonymous-Ser/S-Ala/A	TCG-GCG	MAB_2301	Putative membrane protein, mmpL
N131	2349185	T	G	24	Nonsynonymous-Ser/S-Ala/A	TCG-GCG	MAB_2301	Putative membrane protein, mmpL
N131	2349431	G	A	106	Nonsynonymous-Ala/A-Thr/T	GCG-ACG	MAB_2301	Putative membrane protein, mmpL
N131	2349605	A	G	164	Nonsynonymous-Ile/I-Val/V	ATC-GTC	MAB_2301	Putative membrane protein, mmpL
N131	2350641	G	T	509	Nonsynonymous-Arg/R-LeT/L	CGG-CTG	MAB_2301	Putative membrane protein, mmpL
N133	2349125	T	G	4	Nonsynonymous-Ser/S-Ala/A	TCG-GCG	MAB_2301	Putative membrane protein, mmpL
N133	2349185	T	G	24	Nonsynonymous-Ser/S-Ala/A	TCG-GCG	MAB_2301	Putative membrane protein, mmpL
N133	2349605	A	G	164	Nonsynonymous-Ile/I-Val/V	ATC-GTC	MAB_2301	Putative membrane protein, mmpL
N133	2350641	G	T	509	Nonsynonymous-Arg/R-LeT/L	CGG-CTG	MAB_2301	Putative membrane protein, mmpL
N146	2350641	G	T	509	Nonsynonymous-Arg/R-LeT/L	CGG-CTG	MAB_2301	Putative membrane protein, mmpL
N234	2349125	T	G	4	Nonsynonymous-Ser/S-Ala/A	TCG-GCG	MAB_2301	Putative membrane protein, mmpL
N234	2349185	T	G	24	Nonsynonymous-Ser/S-Ala/A	TCG-GCG	MAB_2301	Putative membrane protein, mmpL
N234	2349605	A	G	164	Nonsynonymous-Ile/I-Val/V	ATC-GTC	MAB_2301	Putative membrane protein, mmpL
N234	2350641	G	T	509	Nonsynonymous-Arg/R-LeT/L	CGG-CTG	MAB_2301	Putative membrane protein, mmpL
N242	2349125	T	G	4	Nonsynonymous-Ser/S-Ala/A	TCG-GCG	MAB_2301	Putative membrane protein, mmpL
N242	2349185	T	G	24	Nonsynonymous-Ser/S-Ala/A	TCG-GCG	MAB_2301	Putative membrane protein, mmpL
N242	2349431	G	A	106	Nonsynonymous-Ala/A-Thr/T	GCG-ACG	MAB_2301	Putative membrane protein, mmpL
N242	2349605	A	G	164	Nonsynonymous-Ile/I-Val/V	ATC-GTC	MAB_2301	Putative membrane protein, mmpL
N242	2350641	G	T	509	Nonsynonymous-Arg/R-LeT/L	CGG-CTG	MAB_2301	Putative membrane protein, mmpL
N274	2349125	T	G	4	Nonsynonymous-Ser/S-Ala/A	TCG-GCG	MAB_2301	Putative membrane protein, mmpL
N274	2349185	T	G	24	Nonsynonymous-Ser/S-Ala/A	TCG-GCG	MAB_2301	Putative membrane protein, mmpL
N274	2349605	A	G	164	Nonsynonymous-Ile/I-Val/V	ATC-GTC	MAB_2301	Putative membrane protein, mmpL
N274	2350641	G	T	509	Nonsynonymous-Arg/R-LeT/L	CGG-CTG	MAB_2301	Putative membrane protein, mmpL
N274	2351591	A	G	826	Nonsynonymous-Ile/I-Val/V	ATC-GTC	MAB_2301	Putative membrane protein, mmpL
N281	2349646	C	A	177	Nonsynonymous-Asn/N-Lys/K	AAC-AAA	MAB_2301	Putative membrane protein, mmpL
N281	2350641	G	T	509	Nonsynonymous-Arg/R-LeT/L	CGG-CTG	MAB_2301	Putative membrane protein, mmpL
N286	2350641	G	T	509	Nonsynonymous-Arg/R-LeT/L	CGG-CTG	MAB_2301	Putative membrane protein, mmpL
N289	2350641	G	T	509	Nonsynonymous-Arg/R-LeT/L	CGG-CTG	MAB_2301	Putative membrane protein, mmpL
N314	2349125	T	G	4	Nonsynonymous-Ser/S-Ala/A	TCG-GCG	MAB_2301	Putative membrane protein, mmpL
N314	2349185	T	G	24	Nonsynonymous-Ser/S-Ala/A	TCG-GCG	MAB_2301	Putative membrane protein, mmpL
N314	2349431	G	A	106	Nonsynonymous-Ala/A-Thr/T	GCG-ACG	MAB_2301	Putative membrane protein, mmpL
N314	2349605	A	G	164	Nonsynonymous-Ile/I-Val/V	ATC-GTC	MAB_2301	Putative membrane protein, mmpL
N314	2350641	G	T	509	Nonsynonymous-Arg/R-LeT/L	CGG-CTG	MAB_2301	Putative membrane protein, mmpL
N321	2349125	T	G	4	Nonsynonymous-Ser/S-Ala/A	TCG-GCG	MAB_2301	Putative membrane protein, mmpL
N321	2349185	T	G	24	Nonsynonymous-Ser/S-Ala/A	TCG-GCG	MAB_2301	Putative membrane protein, mmpL
N321	2349431	G	A	106	Nonsynonymous-Ala/A-Thr/T	GCG-ACG	MAB_2301	Putative membrane protein, mmpL
N321	2349605	A	G	164	Nonsynonymous-Ile/I-Val/V	ATC-GTC	MAB_2301	Putative membrane protein, mmpL
N321	2350641	G	T	509	Nonsynonymous-Arg/R-LeT/L	CGG-CTG	MAB_2301	Putative membrane protein, mmpL
N326	2349646	C	A	177	Nonsynonymous-Asn/N-Lys/K	AAC-AAA	MAB_2301	Putative membrane protein, mmpL
N326	2350641	G	T	509	Nonsynonymous-Arg/R-LeT/L	CGG-CTG	MAB_2301	Putative membrane protein, mmpL
N336	2349125	T	G	4	Nonsynonymous-Ser/S-Ala/A	TCG-GCG	MAB_2301	Putative membrane protein, mmpL
N336	2349185	T	G	24	Nonsynonymous-Ser/S-Ala/A	TCG-GCG	MAB_2301	Putative membrane protein, mmpL
N336	2349431	G	A	106	Nonsynonymous-Ala/A-Thr/T	GCG-ACG	MAB_2301	Putative membrane protein, mmpL
N336	2349605	A	G	164	Nonsynonymous-Ile/I-Val/V	ATC-GTC	MAB_2301	Putative membrane protein, mmpL
N336	2350641	G	T	509	Nonsynonymous-Arg/R-LeT/L	CGG-CTG	MAB_2301	Putative membrane protein, mmpL
N352	2349605	A	G	164	Nonsynonymous-Ile/I-Val/V	ATC-GTC	MAB_2301	Putative membrane protein, mmpL
N352	2350641	G	T	509	Nonsynonymous-Arg/R-LeT/L	CGG-CTG	MAB_2301	Putative membrane protein, mmpL
N352	2351991	C	T	959	Nonsynonymous-Pro/P-LeT/L	CCC-CTC	MAB_2301	Putative membrane protein, mmpL
N363	2349605	A	G	164	Nonsynonymous-Ile/I-Val/V	ATC-GTC	MAB_2301	Putative membrane protein, mmpL
N363	2350641	G	T	509	Nonsynonymous-Arg/R-LeT/L	CGG-CTG	MAB_2301	Putative membrane protein, mmpL
N363	2351991	C	T	959	Nonsynonymous-Pro/P-LeT/L	CCC-CTC	MAB_2301	Putative membrane protein, mmpL
N374	2349646	C	A	177	Nonsynonymous-Asn/N-Lys/K	AAC-AAA	MAB_2301	Putative membrane protein, mmpL
N374	2350641	G	T	509	Nonsynonymous-Arg/R-LeT/L	CGG-CTG	MAB_2301	Putative membrane protein, mmpL
N377	2349125	T	G	4	Nonsynonymous-Ser/S-Ala/A	TCG-GCG	MAB_2301	Putative membrane protein, mmpL
N377	2349185	T	G	24	Nonsynonymous-Ser/S-Ala/A	TCG-GCG	MAB_2301	Putative membrane protein, mmpL
N377	2349605	A	G	164	Nonsynonymous-Ile/I-Val/V	ATC-GTC	MAB_2301	Putative membrane protein, mmpL
N377	2350641	G	T	509	Nonsynonymous-Arg/R-LeT/L	CGG-CTG	MAB_2301	Putative membrane protein, mmpL
N403	2349125	T	G	4	Nonsynonymous-Ser/S-Ala/A	TCG-GCG	MAB_2301	Putative membrane protein, mmpL
N403	2349185	T	G	24	Nonsynonymous-Ser/S-Ala/A	TCG-GCG	MAB_2301	Putative membrane protein, mmpL
N403	2349431	G	A	106	Nonsynonymous-Ala/A-Thr/T	GCG-ACG	MAB_2301	Putative membrane protein, mmpL
N403	2349605	A	G	164	Nonsynonymous-Ile/I-Val/V	ATC-GTC	MAB_2301	Putative membrane protein, mmpL
N403	2350641	G	T	509	Nonsynonymous-Arg/R-LeT/L	CGG-CTG	MAB_2301	Putative membrane protein, mmpL
N431	2349646	C	A	177	Nonsynonymous-Asn/N-Lys/K	AAC-AAA	MAB_2301	Putative membrane protein, mmpL
N431	2350641	G	T	509	Nonsynonymous-Arg/R-LeT/L	CGG-CTG	MAB_2301	Putative membrane protein, mmpL
N497	2350641	G	T	509	Nonsynonymous-Arg/R-LeT/L	CGG-CTG	MAB_2301	Putative membrane protein, mmpL
N514	2349125	T	G	4	Nonsynonymous-Ser/S-Ala/A	TCG-GCG	MAB_2301	Putative membrane protein, mmpL
N514	2349185	T	G	24	Nonsynonymous-Ser/S-Ala/A	TCG-GCG	MAB_2301	Putative membrane protein, mmpL
N514	2349605	A	G	164	Nonsynonymous-Ile/I-Val/V	ATC-GTC	MAB_2301	Putative membrane protein, mmpL
N514	2350641	G	T	509	Nonsynonymous-Arg/R-LeT/L	CGG-CTG	MAB_2301	Putative membrane protein, mmpL
N514	2351591	A	G	826	Nonsynonymous-Ile/I-Val/V	ATC-GTC	MAB_2301	Putative membrane protein, mmpL
N515	2350641	G	T	509	Nonsynonymous-Arg/R-LeT/L	CGG-CTG	MAB_2301	Putative membrane protein, mmpL
N526	2350641	G	T	509	Nonsynonymous-Arg/R-LeT/L	CGG-CTG	MAB_2301	Putative membrane protein, mmpL
N533	2350641	G	T	509	Nonsynonymous-Arg/R-LeT/L	CGG-CTG	MAB_2301	Putative membrane protein, mmpL
N562	2349646	C	A	177	Nonsynonymous-Asn/N-Lys/K	AAC-AAA	MAB_2301	Putative membrane protein, mmpL
N562	2350641	G	T	509	Nonsynonymous-Arg/R-LeT/L	CGG-CTG	MAB_2301	Putative membrane protein, mmpL
N637	2349125	T	G	4	Nonsynonymous-Ser/S-Ala/A	TCG-GCG	MAB_2301	Putative membrane protein, mmpL
N637	2349185	T	G	24	Nonsynonymous-Ser/S-Ala/A	TCG-GCG	MAB_2301	Putative membrane protein, mmpL
N637	2349431	G	A	106	Nonsynonymous-Ala/A-Thr/T	GCG-ACG	MAB_2301	Putative membrane protein, mmpL
N637	2349605	A	G	164	Nonsynonymous-Ile/I-Val/V	ATC-GTC	MAB_2301	Putative membrane protein, mmpL
N637	2350641	G	T	509	Nonsynonymous-Arg/R-LeT/L	CGG-CTG	MAB_2301	Putative membrane protein, mmpL
N647	2350641	G	T	509	Nonsynonymous-Arg/R-LeT/L	CGG-CTG	MAB_2301	Putative membrane protein, mmpL
N657	2350641	G	T	509	Nonsynonymous-Arg/R-LeT/L	CGG-CTG	MAB_2301	Putative membrane protein, mmpL
N659	2349125	T	G	4	Nonsynonymous-Ser/S-Ala/A	TCG-GCG	MAB_2301	Putative membrane protein, mmpL
N659	2349185	T	G	24	Nonsynonymous-Ser/S-Ala/A	TCG-GCG	MAB_2301	Putative membrane protein, mmpL
N659	2349605	A	G	164	Nonsynonymous-Ile/I-Val/V	ATC-GTC	MAB_2301	Putative membrane protein, mmpL
N659	2350641	G	T	509	Nonsynonymous-Arg/R-LeT/L	CGG-CTG	MAB_2301	Putative membrane protein, mmpL
N659	2351591	A	G	826	Nonsynonymous-Ile/I-Val/V	ATC-GTC	MAB_2301	Putative membrane protein, mmpL
N673	2350641	G	T	509	Nonsynonymous-Arg/R-LeT/L	CGG-CTG	MAB_2301	Putative membrane protein, mmpL
N679	2349125	T	G	4	Nonsynonymous-Ser/S-Ala/A	TCG-GCG	MAB_2301	Putative membrane protein, mmpL
N679	2349185	T	G	24	Nonsynonymous-Ser/S-Ala/A	TCG-GCG	MAB_2301	Putative membrane protein, mmpL
N679	2349605	A	G	164	Nonsynonymous-Ile/I-Val/V	ATC-GTC	MAB_2301	Putative membrane protein, mmpL
N679	2350641	G	T	509	Nonsynonymous-Arg/R-LeT/L	CGG-CTG	MAB_2301	Putative membrane protein, mmpL
N682	2350641	G	T	509	Nonsynonymous-Arg/R-LeT/L	CGG-CTG	MAB_2301	Putative membrane protein, mmpL
N693	2349605	A	G	164	Nonsynonymous-Ile/I-Val/V	ATC-GTC	MAB_2301	Putative membrane protein, mmpL
N693	2350641	G	T	509	Nonsynonymous-Arg/R-LeT/L	CGG-CTG	MAB_2301	Putative membrane protein, mmpL
N693	2351991	C	T	959	Nonsynonymous-Pro/P-LeT/L	CCC-CTC	MAB_2301	Putative membrane protein, mmpL
N696	2349646	C	A	177	Nonsynonymous-Asn/N-Lys/K	AAC-AAA	MAB_2301	Putative membrane protein, mmpL
N696	2350641	G	T	509	Nonsynonymous-Arg/R-LeT/L	CGG-CTG	MAB_2301	Putative membrane protein, mmpL
NZ10409	2349646	C	A	177	Nonsynonymous-Asn/N-Lys/K	AAC-AAA	MAB_2301	Putative membrane protein, mmpL
NZ10409	2350641	G	T	509	Nonsynonymous-Arg/R-LeT/L	CGG-CTG	MAB_2301	Putative membrane protein, mmpL
NZ10962	2349125	T	G	4	Nonsynonymous-Ser/S-Ala/A	TCG-GCG	MAB_2301	Putative membrane protein, mmpL
NZ10962	2349185	T	G	24	Nonsynonymous-Ser/S-Ala/A	TCG-GCG	MAB_2301	Putative membrane protein, mmpL
NZ10962	2349605	A	G	164	Nonsynonymous-Ile/I-Val/V	ATC-GTC	MAB_2301	Putative membrane protein, mmpL
NZ10962	2350641	G	T	509	Nonsynonymous-Arg/R-LeT/L	CGG-CTG	MAB_2301	Putative membrane protein, mmpL
NZ10962	2351591	A	G	826	Nonsynonymous-Ile/I-Val/V	ATC-GTC	MAB_2301	Putative membrane protein, mmpL
NZ11527	2349125	T	G	4	Nonsynonymous-Ser/S-Ala/A	TCG-GCG	MAB_2301	Putative membrane protein, mmpL
NZ11527	2349185	T	G	24	Nonsynonymous-Ser/S-Ala/A	TCG-GCG	MAB_2301	Putative membrane protein, mmpL
NZ11527	2349605	A	G	164	Nonsynonymous-Ile/I-Val/V	ATC-GTC	MAB_2301	Putative membrane protein, mmpL
NZ11527	2349764	G	A	217	Nonsynonymous-Val/V-Ile/I	GTC-ATC	MAB_2301	Putative membrane protein, mmpL
NZ11527	2350641	G	T	509	Nonsynonymous-Arg/R-LeT/L	CGG-CTG	MAB_2301	Putative membrane protein, mmpL
NZ116	2350641	G	T	509	Nonsynonymous-Arg/R-LeT/L	CGG-CTG	MAB_2301	Putative membrane protein, mmpL
NZ14117	2350641	G	T	509	Nonsynonymous-Arg/R-LeT/L	CGG-CTG	MAB_2301	Putative membrane protein, mmpL
NZ1493	2350641	G	T	509	Nonsynonymous-Arg/R-LeT/L	CGG-CTG	MAB_2301	Putative membrane protein, mmpL
NZ17490	2349646	C	A	177	Nonsynonymous-Asn/N-Lys/K	AAC-AAA	MAB_2301	Putative membrane protein, mmpL
NZ17490	2350641	G	T	509	Nonsynonymous-Arg/R-LeT/L	CGG-CTG	MAB_2301	Putative membrane protein, mmpL
NZ1771	2350641	G	T	509	Nonsynonymous-Arg/R-LeT/L	CGG-CTG	MAB_2301	Putative membrane protein, mmpL
NZ17927	2350641	G	T	509	Nonsynonymous-Arg/R-LeT/L	CGG-CTG	MAB_2301	Putative membrane protein, mmpL
NZ18338	2349125	T	G	4	Nonsynonymous-Ser/S-Ala/A	TCG-GCG	MAB_2301	Putative membrane protein, mmpL
NZ18338	2349185	T	G	24	Nonsynonymous-Ser/S-Ala/A	TCG-GCG	MAB_2301	Putative membrane protein, mmpL
NZ18338	2349431	G	A	106	Nonsynonymous-Ala/A-Thr/T	GCG-ACG	MAB_2301	Putative membrane protein, mmpL
NZ18338	2349605	A	G	164	Nonsynonymous-Ile/I-Val/V	ATC-GTC	MAB_2301	Putative membrane protein, mmpL
NZ18338	2350641	G	T	509	Nonsynonymous-Arg/R-LeT/L	CGG-CTG	MAB_2301	Putative membrane protein, mmpL
NZ20266	2349646	C	A	177	Nonsynonymous-Asn/N-Lys/K	AAC-AAA	MAB_2301	Putative membrane protein, mmpL
NZ20266	2350641	G	T	509	Nonsynonymous-Arg/R-LeT/L	CGG-CTG	MAB_2301	Putative membrane protein, mmpL
NZ21564	2350641	G	T	509	Nonsynonymous-Arg/R-LeT/L	CGG-CTG	MAB_2301	Putative membrane protein, mmpL
NZ21719	2350641	G	T	509	Nonsynonymous-Arg/R-LeT/L	CGG-CTG	MAB_2301	Putative membrane protein, mmpL
NZ2609	2350641	G	T	509	Nonsynonymous-Arg/R-LeT/L	CGG-CTG	MAB_2301	Putative membrane protein, mmpL
NZ2936	2350641	G	T	509	Nonsynonymous-Arg/R-LeT/L	CGG-CTG	MAB_2301	Putative membrane protein, mmpL
NZ3107	2350641	G	T	509	Nonsynonymous-Arg/R-LeT/L	CGG-CTG	MAB_2301	Putative membrane protein, mmpL
NZ3486	2350641	G	T	509	Nonsynonymous-Arg/R-LeT/L	CGG-CTG	MAB_2301	Putative membrane protein, mmpL
NZ3569	2350641	G	T	509	Nonsynonymous-Arg/R-LeT/L	CGG-CTG	MAB_2301	Putative membrane protein, mmpL
NZ3578	2350641	G	T	509	Nonsynonymous-Arg/R-LeT/L	CGG-CTG	MAB_2301	Putative membrane protein, mmpL
NZ3666	2349646	C	A	177	Nonsynonymous-Asn/N-Lys/K	AAC-AAA	MAB_2301	Putative membrane protein, mmpL
NZ3666	2350641	G	T	509	Nonsynonymous-Arg/R-LeT/L	CGG-CTG	MAB_2301	Putative membrane protein, mmpL
NZ3668	2349125	T	G	4	Nonsynonymous-Ser/S-Ala/A	TCG-GCG	MAB_2301	Putative membrane protein, mmpL
NZ3668	2349185	T	G	24	Nonsynonymous-Ser/S-Ala/A	TCG-GCG	MAB_2301	Putative membrane protein, mmpL
NZ3668	2349431	G	A	106	Nonsynonymous-Ala/A-Thr/T	GCG-ACG	MAB_2301	Putative membrane protein, mmpL
NZ3668	2349605	A	G	164	Nonsynonymous-Ile/I-Val/V	ATC-GTC	MAB_2301	Putative membrane protein, mmpL
NZ3668	2350641	G	T	509	Nonsynonymous-Arg/R-LeT/L	CGG-CTG	MAB_2301	Putative membrane protein, mmpL
NZ3670	2350641	G	T	509	Nonsynonymous-Arg/R-LeT/L	CGG-CTG	MAB_2301	Putative membrane protein, mmpL
NZ3680	2349646	C	A	177	Nonsynonymous-Asn/N-Lys/K	AAC-AAA	MAB_2301	Putative membrane protein, mmpL
NZ3680	2350641	G	T	509	Nonsynonymous-Arg/R-LeT/L	CGG-CTG	MAB_2301	Putative membrane protein, mmpL
NZ4503	2349125	T	G	4	Nonsynonymous-Ser/S-Ala/A	TCG-GCG	MAB_2301	Putative membrane protein, mmpL
NZ4503	2349179	C	T	22	Nonsynonymous-Arg/R-Cys/C	CGC-TGC	MAB_2301	Putative membrane protein, mmpL
NZ4503	2349185	T	G	24	Nonsynonymous-Ser/S-Ala/A	TCG-GCG	MAB_2301	Putative membrane protein, mmpL
NZ4503	2349605	A	G	164	Nonsynonymous-Ile/I-Val/V	ATC-GTC	MAB_2301	Putative membrane protein, mmpL
NZ4503	2350641	G	T	509	Nonsynonymous-Arg/R-LeT/L	CGG-CTG	MAB_2301	Putative membrane protein, mmpL
NZ4678	2350641	G	T	509	Nonsynonymous-Arg/R-LeT/L	CGG-CTG	MAB_2301	Putative membrane protein, mmpL
NZ563	2349125	T	G	4	Nonsynonymous-Ser/S-Ala/A	TCG-GCG	MAB_2301	Putative membrane protein, mmpL
NZ563	2349185	T	G	24	Nonsynonymous-Ser/S-Ala/A	TCG-GCG	MAB_2301	Putative membrane protein, mmpL
NZ563	2349605	A	G	164	Nonsynonymous-Ile/I-Val/V	ATC-GTC	MAB_2301	Putative membrane protein, mmpL
NZ563	2350641	G	T	509	Nonsynonymous-Arg/R-LeT/L	CGG-CTG	MAB_2301	Putative membrane protein, mmpL
NZ563	2351591	A	G	826	Nonsynonymous-Ile/I-Val/V	ATC-GTC	MAB_2301	Putative membrane protein, mmpL
NZ5799	2349125	T	G	4	Nonsynonymous-Ser/S-Ala/A	TCG-GCG	MAB_2301	Putative membrane protein, mmpL
NZ5799	2349185	T	G	24	Nonsynonymous-Ser/S-Ala/A	TCG-GCG	MAB_2301	Putative membrane protein, mmpL
NZ5799	2349605	A	G	164	Nonsynonymous-Ile/I-Val/V	ATC-GTC	MAB_2301	Putative membrane protein, mmpL
NZ5799	2350641	G	T	509	Nonsynonymous-Arg/R-LeT/L	CGG-CTG	MAB_2301	Putative membrane protein, mmpL
NZ5799	2351591	A	G	826	Nonsynonymous-Ile/I-Val/V	ATC-GTC	MAB_2301	Putative membrane protein, mmpL
NZ653	2350641	G	T	509	Nonsynonymous-Arg/R-LeT/L	CGG-CTG	MAB_2301	Putative membrane protein, mmpL
NZ9178	2350641	G	T	509	Nonsynonymous-Arg/R-LeT/L	CGG-CTG	MAB_2301	Putative membrane protein, mmpL

## Sheet: TetR mutations
Table S6 81 strains of MABC with SNP mutations in the TetR gene.
Strains	location	ref	mut	codon	type	codon change	gene	describe
N281	2348213	G	A	50	Nonsynonymous-His/H-Tyr/Y	CAC-TAC	MAB_2299c	Possible transcriptional regulatory protein
NZ4503	2347913	T	C	150	Nonsynonymous-Thr/T-Ala/A	ACC-GCC	MAB_2299c	Possible transcriptional regulatory protein
N514	4470565	A	G	8	Nonsynonymous-His/H-Arg/R	CAT-CGT	MAB_4384	Putative transcriptional regulator, TetR family
N514	4470969	G	A	143	Nonsynonymous-GlT/E-Lys/K	GAA-AAA	MAB_4384	Putative transcriptional regulator, TetR family
N659	4470565	A	G	8	Nonsynonymous-His/H-Arg/R	CAT-CGT	MAB_4384	Putative transcriptional regulator, TetR family
N659	4470969	G	A	143	Nonsynonymous-GlT/E-Lys/K	GAA-AAA	MAB_4384	Putative transcriptional regulator, TetR family
N682	4470636	G	A	32	Nonsynonymous-Val/V-Ile/I	GTC-ATC	MAB_4384	Putative transcriptional regulator, TetR family
NZ1493	4471189	A	G	216	Nonsynonymous-Gln/Q-Arg/R	CAA-CGA	MAB_4384	Putative transcriptional regulator, TetR family
NZ1771	4470919	G	A	126	Nonsynonymous-Gly/G-Asp/D	GGC-GAC	MAB_4384	Putative transcriptional regulator, TetR family
NZ1771	4471189	A	G	216	Nonsynonymous-Gln/Q-Arg/R	CAA-CGA	MAB_4384	Putative transcriptional regulator, TetR family
NZ3569	4471189	A	G	216	Nonsynonymous-Gln/Q-Arg/R	CAA-CGA	MAB_4384	Putative transcriptional regulator, TetR family
NZ4678	4470807	T	G	89	Nonsynonymous-Trp/W-Gly/G	TGG-GGG	MAB_4384	Putative transcriptional regulator, TetR family

## Sheet: AtpE mutations
Table S6 81 strains of MABC with SNP mutations in the AtpE gene.
Strains	location	ref	mut	codon	type	codon change	gene	describe
N352	1452715	T	C	35	Synonymous-Ala/A-Ala/A	GCT-GCC	MAB_1448	ATP synthase C chain AtpE
N514	1452682	T	C	24	Synonymous-Gly/G-Gly/G	GGT-GGC	MAB_1448	ATP synthase C chain AtpE
N647	1452652	T	C	14	Synonymous-Gly/G-Gly/G	GGT-GGC	MAB_1448	ATP synthase C chain AtpE
N659	1452682	T	C	24	Synonymous-Gly/G-Gly/G	GGT-GGC	MAB_1448	ATP synthase C chain AtpE
NZ10962	1452682	T	C	24	Synonymous-Gly/G-Gly/G	GGT-GGC	MAB_1448	ATP synthase C chain AtpE
NZ11527	1452682	T	C	24	Synonymous-Gly/G-Gly/G	GGT-GGC	MAB_1448	ATP synthase C chain AtpE
NZ17927	1452715	T	C	35	Synonymous-Ala/A-Ala/A	GCT-GCC	MAB_1448	ATP synthase C chain AtpE
NZ21564	1452715	T	C	35	Synonymous-Ala/A-Ala/A	GCT-GCC	MAB_1448	ATP synthase C chain AtpE
NZ563	1452682	T	C	24	Synonymous-Gly/G-Gly/G	GGT-GGC	MAB_1448	ATP synthase C chain AtpE
NZ5799	1452682	T	C	24	Synonymous-Gly/G-Gly/G	GGT-GGC	MAB_1448	ATP synthase C chain AtpE

## Sheet: bla mutations
Table S6 81 strains of MABC with SNP mutations in the bla gene.
Strains	location	ref	mut	codon	type	codon change	gene	describe
N105	2928299	A	G	141	Nonsynonymous-Thr/T-Ala/A	ACC-GCC	bla	Beta-lactamase precursor (Penicillinase)
N115	2928225	C	A	116	Nonsynonymous-Thr/T-Asn/N	ACC-AAC	bla	Beta-lactamase precursor (Penicillinase)
N115	2928299	A	G	141	Nonsynonymous-Thr/T-Ala/A	ACC-GCC	bla	Beta-lactamase precursor (Penicillinase)
N115	2928680	A	G	268	Nonsynonymous-Thr/T-Ala/A	ACA-GCA	bla	Beta-lactamase precursor (Penicillinase)
N120	2928299	A	G	141	Nonsynonymous-Thr/T-Ala/A	ACC-GCC	bla	Beta-lactamase precursor (Penicillinase)
N126	2927975	G	A	33	Nonsynonymous-Asp/D-Asn/N	GAC-AAC	bla	Beta-lactamase precursor (Penicillinase)
N126	2928065	G	A	63	Nonsynonymous-Ala/A-Thr/T	GCC-ACC	bla	Beta-lactamase precursor (Penicillinase)
N126	2928126	G	A	83	Nonsynonymous-Arg/R-His/H	CGC-CAC	bla	Beta-lactamase precursor (Penicillinase)
N126	2928133	A	C	85	Nonsynonymous-Arg/R-Ser/S	AGA-AGC	bla	Beta-lactamase precursor (Penicillinase)
N126	2928159	A	G	94	Nonsynonymous-Gln/Q-Arg/R	CAG-CGG	bla	Beta-lactamase precursor (Penicillinase)
N126	2928221	T	C	115	Nonsynonymous-Ser/S-Pro/P	TCC-CCC	bla	Beta-lactamase precursor (Penicillinase)
N126	2928299	A	G	141	Nonsynonymous-Thr/T-Ala/A	ACC-GCC	bla	Beta-lactamase precursor (Penicillinase)
N126	2928359	A	T	161	Nonsynonymous-Thr/T-Ser/S	ACT-TCT	bla	Beta-lactamase precursor (Penicillinase)
N126	2928633	G	A	252	Nonsynonymous-Gly/G-Asp/D	GGC-GAC	bla	Beta-lactamase precursor (Penicillinase)
N126	2928716	A	G	280	Nonsynonymous-Thr/T-Ala/A	ACC-GCC	bla	Beta-lactamase precursor (Penicillinase)
N128	2928299	A	G	141	Nonsynonymous-Thr/T-Ala/A	ACC-GCC	bla	Beta-lactamase precursor (Penicillinase)
N128	2928678	C	T	267	Nonsynonymous-Pro/P-LeT/L	CCC-CTC	bla	Beta-lactamase precursor (Penicillinase)
N131	2927975	G	A	33	Nonsynonymous-Asp/D-Asn/N	GAC-AAC	bla	Beta-lactamase precursor (Penicillinase)
N131	2928065	G	A	63	Nonsynonymous-Ala/A-Thr/T	GCC-ACC	bla	Beta-lactamase precursor (Penicillinase)
N131	2928126	G	A	83	Nonsynonymous-Arg/R-His/H	CGC-CAC	bla	Beta-lactamase precursor (Penicillinase)
N131	2928133	A	C	85	Nonsynonymous-Arg/R-Ser/S	AGA-AGC	bla	Beta-lactamase precursor (Penicillinase)
N131	2928159	A	G	94	Nonsynonymous-Gln/Q-Arg/R	CAG-CGG	bla	Beta-lactamase precursor (Penicillinase)
N131	2928221	T	C	115	Nonsynonymous-Ser/S-Pro/P	TCC-CCC	bla	Beta-lactamase precursor (Penicillinase)
N131	2928299	A	G	141	Nonsynonymous-Thr/T-Ala/A	ACC-GCC	bla	Beta-lactamase precursor (Penicillinase)
N131	2928359	A	T	161	Nonsynonymous-Thr/T-Ser/S	ACT-TCT	bla	Beta-lactamase precursor (Penicillinase)
N131	2928633	G	A	252	Nonsynonymous-Gly/G-Asp/D	GGC-GAC	bla	Beta-lactamase precursor (Penicillinase)
N131	2928716	A	G	280	Nonsynonymous-Thr/T-Ala/A	ACC-GCC	bla	Beta-lactamase precursor (Penicillinase)
N133	2928299	A	G	141	Nonsynonymous-Thr/T-Ala/A	ACC-GCC	bla	Beta-lactamase precursor (Penicillinase)
N146	2928299	A	G	141	Nonsynonymous-Thr/T-Ala/A	ACC-GCC	bla	Beta-lactamase precursor (Penicillinase)
N146	2928678	C	T	267	Nonsynonymous-Pro/P-LeT/L	CCC-CTC	bla	Beta-lactamase precursor (Penicillinase)
N234	2928299	A	G	141	Nonsynonymous-Thr/T-Ala/A	ACC-GCC	bla	Beta-lactamase precursor (Penicillinase)
N242	2927975	G	A	33	Nonsynonymous-Asp/D-Asn/N	GAC-AAC	bla	Beta-lactamase precursor (Penicillinase)
N242	2928065	G	A	63	Nonsynonymous-Ala/A-Thr/T	GCC-ACC	bla	Beta-lactamase precursor (Penicillinase)
N242	2928126	G	A	83	Nonsynonymous-Arg/R-His/H	CGC-CAC	bla	Beta-lactamase precursor (Penicillinase)
N242	2928133	A	C	85	Nonsynonymous-Arg/R-Ser/S	AGA-AGC	bla	Beta-lactamase precursor (Penicillinase)
N242	2928159	A	G	94	Nonsynonymous-Gln/Q-Arg/R	CAG-CGG	bla	Beta-lactamase precursor (Penicillinase)
N242	2928221	T	C	115	Nonsynonymous-Ser/S-Pro/P	TCC-CCC	bla	Beta-lactamase precursor (Penicillinase)
N242	2928299	A	G	141	Nonsynonymous-Thr/T-Ala/A	ACC-GCC	bla	Beta-lactamase precursor (Penicillinase)
N242	2928359	A	T	161	Nonsynonymous-Thr/T-Ser/S	ACT-TCT	bla	Beta-lactamase precursor (Penicillinase)
N242	2928633	G	A	252	Nonsynonymous-Gly/G-Asp/D	GGC-GAC	bla	Beta-lactamase precursor (Penicillinase)
N242	2928716	A	G	280	Nonsynonymous-Thr/T-Ala/A	ACC-GCC	bla	Beta-lactamase precursor (Penicillinase)
N274	2927894	G	A	6	Nonsynonymous-Ala/A-Thr/T	GCA-ACA	bla	Beta-lactamase precursor (Penicillinase)
N274	2927975	G	A	33	Nonsynonymous-Asp/D-Asn/N	GAC-AAC	bla	Beta-lactamase precursor (Penicillinase)
N274	2927984	G	A	36	Nonsynonymous-Ala/A-Thr/T	GCC-ACC	bla	Beta-lactamase precursor (Penicillinase)
N274	2928126	G	A	83	Nonsynonymous-Arg/R-His/H	CGC-CAC	bla	Beta-lactamase precursor (Penicillinase)
N274	2928133	A	C	85	Nonsynonymous-Arg/R-Ser/S	AGA-AGC	bla	Beta-lactamase precursor (Penicillinase)
N274	2928135	T	A	86	Nonsynonymous-LeT/L-Gln/Q	CTG-CAG	bla	Beta-lactamase precursor (Penicillinase)
N274	2928299	A	G	141	Nonsynonymous-Thr/T-Ala/A	ACC-GCC	bla	Beta-lactamase precursor (Penicillinase)
N274	2928359	A	T	161	Nonsynonymous-Thr/T-Ser/S	ACT-TCT	bla	Beta-lactamase precursor (Penicillinase)
N274	2928479	C	G	201	Nonsynonymous-Arg/R-Gly/G	CGG-GGG	bla	Beta-lactamase precursor (Penicillinase)
N274	2928633	G	A	252	Nonsynonymous-Gly/G-Asp/D	GGC-GAC	bla	Beta-lactamase precursor (Penicillinase)
N274	2928716	A	G	280	Nonsynonymous-Thr/T-Ala/A	ACC-GCC	bla	Beta-lactamase precursor (Penicillinase)
N274	2928726	T	C	283	Nonsynonymous-Val/V-Ala/A	GTG-GCG	bla	Beta-lactamase precursor (Penicillinase)
N286	2928299	A	G	141	Nonsynonymous-Thr/T-Ala/A	ACC-GCC	bla	Beta-lactamase precursor (Penicillinase)
N289	2928299	A	G	141	Nonsynonymous-Thr/T-Ala/A	ACC-GCC	bla	Beta-lactamase precursor (Penicillinase)
N289	2928678	C	T	267	Nonsynonymous-Pro/P-LeT/L	CCC-CTC	bla	Beta-lactamase precursor (Penicillinase)
N314	2927975	G	A	33	Nonsynonymous-Asp/D-Asn/N	GAC-AAC	bla	Beta-lactamase precursor (Penicillinase)
N314	2928065	G	A	63	Nonsynonymous-Ala/A-Thr/T	GCC-ACC	bla	Beta-lactamase precursor (Penicillinase)
N314	2928126	G	A	83	Nonsynonymous-Arg/R-His/H	CGC-CAC	bla	Beta-lactamase precursor (Penicillinase)
N314	2928133	A	C	85	Nonsynonymous-Arg/R-Ser/S	AGA-AGC	bla	Beta-lactamase precursor (Penicillinase)
N314	2928159	A	G	94	Nonsynonymous-Gln/Q-Arg/R	CAG-CGG	bla	Beta-lactamase precursor (Penicillinase)
N314	2928221	T	C	115	Nonsynonymous-Ser/S-Pro/P	TCC-CCC	bla	Beta-lactamase precursor (Penicillinase)
N314	2928299	A	G	141	Nonsynonymous-Thr/T-Ala/A	ACC-GCC	bla	Beta-lactamase precursor (Penicillinase)
N314	2928359	A	T	161	Nonsynonymous-Thr/T-Ser/S	ACT-TCT	bla	Beta-lactamase precursor (Penicillinase)
N314	2928633	G	A	252	Nonsynonymous-Gly/G-Asp/D	GGC-GAC	bla	Beta-lactamase precursor (Penicillinase)
N314	2928716	A	G	280	Nonsynonymous-Thr/T-Ala/A	ACC-GCC	bla	Beta-lactamase precursor (Penicillinase)
N321	2927975	G	A	33	Nonsynonymous-Asp/D-Asn/N	GAC-AAC	bla	Beta-lactamase precursor (Penicillinase)
N321	2928065	G	A	63	Nonsynonymous-Ala/A-Thr/T	GCC-ACC	bla	Beta-lactamase precursor (Penicillinase)
N321	2928126	G	A	83	Nonsynonymous-Arg/R-His/H	CGC-CAC	bla	Beta-lactamase precursor (Penicillinase)
N321	2928133	A	C	85	Nonsynonymous-Arg/R-Ser/S	AGA-AGC	bla	Beta-lactamase precursor (Penicillinase)
N321	2928159	A	G	94	Nonsynonymous-Gln/Q-Arg/R	CAG-CGG	bla	Beta-lactamase precursor (Penicillinase)
N321	2928221	T	C	115	Nonsynonymous-Ser/S-Pro/P	TCC-CCC	bla	Beta-lactamase precursor (Penicillinase)
N321	2928299	A	G	141	Nonsynonymous-Thr/T-Ala/A	ACC-GCC	bla	Beta-lactamase precursor (Penicillinase)
N321	2928359	A	T	161	Nonsynonymous-Thr/T-Ser/S	ACT-TCT	bla	Beta-lactamase precursor (Penicillinase)
N321	2928633	G	A	252	Nonsynonymous-Gly/G-Asp/D	GGC-GAC	bla	Beta-lactamase precursor (Penicillinase)
N321	2928716	A	G	280	Nonsynonymous-Thr/T-Ala/A	ACC-GCC	bla	Beta-lactamase precursor (Penicillinase)
N336	2927975	G	A	33	Nonsynonymous-Asp/D-Asn/N	GAC-AAC	bla	Beta-lactamase precursor (Penicillinase)
N336	2928065	G	A	63	Nonsynonymous-Ala/A-Thr/T	GCC-ACC	bla	Beta-lactamase precursor (Penicillinase)
N336	2928126	G	A	83	Nonsynonymous-Arg/R-His/H	CGC-CAC	bla	Beta-lactamase precursor (Penicillinase)
N336	2928133	A	C	85	Nonsynonymous-Arg/R-Ser/S	AGA-AGC	bla	Beta-lactamase precursor (Penicillinase)
N336	2928159	A	G	94	Nonsynonymous-Gln/Q-Arg/R	CAG-CGG	bla	Beta-lactamase precursor (Penicillinase)
N336	2928221	T	C	115	Nonsynonymous-Ser/S-Pro/P	TCC-CCC	bla	Beta-lactamase precursor (Penicillinase)
N336	2928299	A	G	141	Nonsynonymous-Thr/T-Ala/A	ACC-GCC	bla	Beta-lactamase precursor (Penicillinase)
N336	2928359	A	T	161	Nonsynonymous-Thr/T-Ser/S	ACT-TCT	bla	Beta-lactamase precursor (Penicillinase)
N336	2928633	G	A	252	Nonsynonymous-Gly/G-Asp/D	GGC-GAC	bla	Beta-lactamase precursor (Penicillinase)
N336	2928716	A	G	280	Nonsynonymous-Thr/T-Ala/A	ACC-GCC	bla	Beta-lactamase precursor (Penicillinase)
N377	2928299	A	G	141	Nonsynonymous-Thr/T-Ala/A	ACC-GCC	bla	Beta-lactamase precursor (Penicillinase)
N403	2927975	G	A	33	Nonsynonymous-Asp/D-Asn/N	GAC-AAC	bla	Beta-lactamase precursor (Penicillinase)
N403	2928065	G	A	63	Nonsynonymous-Ala/A-Thr/T	GCC-ACC	bla	Beta-lactamase precursor (Penicillinase)
N403	2928126	G	A	83	Nonsynonymous-Arg/R-His/H	CGC-CAC	bla	Beta-lactamase precursor (Penicillinase)
N403	2928133	A	C	85	Nonsynonymous-Arg/R-Ser/S	AGA-AGC	bla	Beta-lactamase precursor (Penicillinase)
N403	2928159	A	G	94	Nonsynonymous-Gln/Q-Arg/R	CAG-CGG	bla	Beta-lactamase precursor (Penicillinase)
N403	2928221	T	C	115	Nonsynonymous-Ser/S-Pro/P	TCC-CCC	bla	Beta-lactamase precursor (Penicillinase)
N403	2928299	A	G	141	Nonsynonymous-Thr/T-Ala/A	ACC-GCC	bla	Beta-lactamase precursor (Penicillinase)
N403	2928359	A	T	161	Nonsynonymous-Thr/T-Ser/S	ACT-TCT	bla	Beta-lactamase precursor (Penicillinase)
N403	2928633	G	A	252	Nonsynonymous-Gly/G-Asp/D	GGC-GAC	bla	Beta-lactamase precursor (Penicillinase)
N403	2928716	A	G	280	Nonsynonymous-Thr/T-Ala/A	ACC-GCC	bla	Beta-lactamase precursor (Penicillinase)
N497	2928425	C	A	183	Nonsynonymous-Gln/Q-Lys/K	CAG-AAG	bla	Beta-lactamase precursor (Penicillinase)
N514	2928146	G	A	90	Nonsynonymous-Gly/G-Ser/S	GGC-AGC	bla	Beta-lactamase precursor (Penicillinase)
N514	2928299	A	G	141	Nonsynonymous-Thr/T-Ala/A	ACC-GCC	bla	Beta-lactamase precursor (Penicillinase)
N515	2927922	T	C	15	Nonsynonymous-Val/V-Ala/A	GTC-GCC	bla	Beta-lactamase precursor (Penicillinase)
N526	2927922	T	C	15	Nonsynonymous-Val/V-Ala/A	GTC-GCC	bla	Beta-lactamase precursor (Penicillinase)
N533	2928146	G	A	90	Nonsynonymous-Gly/G-Ser/S	GGC-AGC	bla	Beta-lactamase precursor (Penicillinase)
N533	2928299	A	G	141	Nonsynonymous-Thr/T-Ala/A	ACC-GCC	bla	Beta-lactamase precursor (Penicillinase)
N562	2928299	A	G	141	Nonsynonymous-Thr/T-Ala/A	ACC-GCC	bla	Beta-lactamase precursor (Penicillinase)
N562	2928678	C	T	267	Nonsynonymous-Pro/P-LeT/L	CCC-CTC	bla	Beta-lactamase precursor (Penicillinase)
N637	2927951	A	G	25	Nonsynonymous-Asn/N-Asp/D	AAC-GAC	bla	Beta-lactamase precursor (Penicillinase)
N637	2927975	G	A	33	Nonsynonymous-Asp/D-Asn/N	GAC-AAC	bla	Beta-lactamase precursor (Penicillinase)
N637	2927985	C	T	36	Nonsynonymous-Ala/A-Val/V	GCC-GTC	bla	Beta-lactamase precursor (Penicillinase)
N637	2928126	G	A	83	Nonsynonymous-Arg/R-His/H	CGC-CAC	bla	Beta-lactamase precursor (Penicillinase)
N637	2928133	A	C	85	Nonsynonymous-Arg/R-Ser/S	AGA-AGC	bla	Beta-lactamase precursor (Penicillinase)
N637	2928225	C	A	116	Nonsynonymous-Thr/T-Asn/N	ACC-AAC	bla	Beta-lactamase precursor (Penicillinase)
N637	2928299	A	G	141	Nonsynonymous-Thr/T-Ala/A	ACC-GCC	bla	Beta-lactamase precursor (Penicillinase)
N637	2928636	G	A	253	Nonsynonymous-Arg/R-His/H	CGT-CAT	bla	Beta-lactamase precursor (Penicillinase)
N659	2928146	G	A	90	Nonsynonymous-Gly/G-Ser/S	GGC-AGC	bla	Beta-lactamase precursor (Penicillinase)
N659	2928299	A	G	141	Nonsynonymous-Thr/T-Ala/A	ACC-GCC	bla	Beta-lactamase precursor (Penicillinase)
N673	2928146	G	A	90	Nonsynonymous-Gly/G-Ser/S	GGC-AGC	bla	Beta-lactamase precursor (Penicillinase)
N673	2928299	A	G	141	Nonsynonymous-Thr/T-Ala/A	ACC-GCC	bla	Beta-lactamase precursor (Penicillinase)
N679	2928299	A	G	141	Nonsynonymous-Thr/T-Ala/A	ACC-GCC	bla	Beta-lactamase precursor (Penicillinase)
N682	2927925	G	A	16	Nonsynonymous-Gly/G-Asp/D	GGT-GAT	bla	Beta-lactamase precursor (Penicillinase)
N682	2927975	G	A	33	Nonsynonymous-Asp/D-Asn/N	GAC-AAC	bla	Beta-lactamase precursor (Penicillinase)
N682	2928126	G	A	83	Nonsynonymous-Arg/R-His/H	CGC-CAC	bla	Beta-lactamase precursor (Penicillinase)
N682	2928133	A	C	85	Nonsynonymous-Arg/R-Ser/S	AGA-AGC	bla	Beta-lactamase precursor (Penicillinase)
N682	2928221	T	C	115	Nonsynonymous-Ser/S-Pro/P	TCC-CCC	bla	Beta-lactamase precursor (Penicillinase)
N682	2928299	A	G	141	Nonsynonymous-Thr/T-Ala/A	ACC-GCC	bla	Beta-lactamase precursor (Penicillinase)
N682	2928359	A	T	161	Nonsynonymous-Thr/T-Ser/S	ACT-TCT	bla	Beta-lactamase precursor (Penicillinase)
N682	2928633	G	A	252	Nonsynonymous-Gly/G-Asp/D	GGC-GAC	bla	Beta-lactamase precursor (Penicillinase)
N682	2928716	A	G	280	Nonsynonymous-Thr/T-Ala/A	ACC-GCC	bla	Beta-lactamase precursor (Penicillinase)
N693	2928299	A	G	141	Nonsynonymous-Thr/T-Ala/A	ACC-GCC	bla	Beta-lactamase precursor (Penicillinase)
NZ10962	2928146	G	A	90	Nonsynonymous-Gly/G-Ser/S	GGC-AGC	bla	Beta-lactamase precursor (Penicillinase)
NZ10962	2928299	A	G	141	Nonsynonymous-Thr/T-Ala/A	ACC-GCC	bla	Beta-lactamase precursor (Penicillinase)
NZ11527	2928299	A	G	141	Nonsynonymous-Thr/T-Ala/A	ACC-GCC	bla	Beta-lactamase precursor (Penicillinase)
NZ116	2927922	T	C	15	Nonsynonymous-Val/V-Ala/A	GTC-GCC	bla	Beta-lactamase precursor (Penicillinase)
NZ14117	2927922	T	C	15	Nonsynonymous-Val/V-Ala/A	GTC-GCC	bla	Beta-lactamase precursor (Penicillinase)
NZ1493	2928425	C	A	183	Nonsynonymous-Gln/Q-Lys/K	CAG-AAG	bla	Beta-lactamase precursor (Penicillinase)
NZ1771	2928425	C	A	183	Nonsynonymous-Gln/Q-Lys/K	CAG-AAG	bla	Beta-lactamase precursor (Penicillinase)
NZ17927	2928299	A	G	141	Nonsynonymous-Thr/T-Ala/A	ACC-GCC	bla	Beta-lactamase precursor (Penicillinase)
NZ17927	2928678	C	T	267	Nonsynonymous-Pro/P-LeT/L	CCC-CTC	bla	Beta-lactamase precursor (Penicillinase)
NZ18338	2927975	G	A	33	Nonsynonymous-Asp/D-Asn/N	GAC-AAC	bla	Beta-lactamase precursor (Penicillinase)
NZ18338	2928065	G	A	63	Nonsynonymous-Ala/A-Thr/T	GCC-ACC	bla	Beta-lactamase precursor (Penicillinase)
NZ18338	2928126	G	A	83	Nonsynonymous-Arg/R-His/H	CGC-CAC	bla	Beta-lactamase precursor (Penicillinase)
NZ18338	2928133	A	C	85	Nonsynonymous-Arg/R-Ser/S	AGA-AGC	bla	Beta-lactamase precursor (Penicillinase)
NZ18338	2928159	A	G	94	Nonsynonymous-Gln/Q-Arg/R	CAG-CGG	bla	Beta-lactamase precursor (Penicillinase)
NZ18338	2928221	T	C	115	Nonsynonymous-Ser/S-Pro/P	TCC-CCC	bla	Beta-lactamase precursor (Penicillinase)
NZ18338	2928299	A	G	141	Nonsynonymous-Thr/T-Ala/A	ACC-GCC	bla	Beta-lactamase precursor (Penicillinase)
NZ18338	2928359	A	T	161	Nonsynonymous-Thr/T-Ser/S	ACT-TCT	bla	Beta-lactamase precursor (Penicillinase)
NZ18338	2928633	G	A	252	Nonsynonymous-Gly/G-Asp/D	GGC-GAC	bla	Beta-lactamase precursor (Penicillinase)
NZ18338	2928716	A	G	280	Nonsynonymous-Thr/T-Ala/A	ACC-GCC	bla	Beta-lactamase precursor (Penicillinase)
NZ21719	2927922	T	C	15	Nonsynonymous-Val/V-Ala/A	GTC-GCC	bla	Beta-lactamase precursor (Penicillinase)
NZ2609	2927922	T	C	15	Nonsynonymous-Val/V-Ala/A	GTC-GCC	bla	Beta-lactamase precursor (Penicillinase)
NZ2936	2927922	T	C	15	Nonsynonymous-Val/V-Ala/A	GTC-GCC	bla	Beta-lactamase precursor (Penicillinase)
NZ3039	2927922	T	C	15	Nonsynonymous-Val/V-Ala/A	GTC-GCC	bla	Beta-lactamase precursor (Penicillinase)
NZ3107	2927922	T	C	15	Nonsynonymous-Val/V-Ala/A	GTC-GCC	bla	Beta-lactamase precursor (Penicillinase)
NZ3486	2927922	T	C	15	Nonsynonymous-Val/V-Ala/A	GTC-GCC	bla	Beta-lactamase precursor (Penicillinase)
NZ3569	2928425	C	A	183	Nonsynonymous-Gln/Q-Lys/K	CAG-AAG	bla	Beta-lactamase precursor (Penicillinase)
NZ3578	2927922	T	C	15	Nonsynonymous-Val/V-Ala/A	GTC-GCC	bla	Beta-lactamase precursor (Penicillinase)
NZ3668	2927975	G	A	33	Nonsynonymous-Asp/D-Asn/N	GAC-AAC	bla	Beta-lactamase precursor (Penicillinase)
NZ3668	2928065	G	A	63	Nonsynonymous-Ala/A-Thr/T	GCC-ACC	bla	Beta-lactamase precursor (Penicillinase)
NZ3668	2928126	G	A	83	Nonsynonymous-Arg/R-His/H	CGC-CAC	bla	Beta-lactamase precursor (Penicillinase)
NZ3668	2928133	A	C	85	Nonsynonymous-Arg/R-Ser/S	AGA-AGC	bla	Beta-lactamase precursor (Penicillinase)
NZ3668	2928159	A	G	94	Nonsynonymous-Gln/Q-Arg/R	CAG-CGG	bla	Beta-lactamase precursor (Penicillinase)
NZ3668	2928221	T	C	115	Nonsynonymous-Ser/S-Pro/P	TCC-CCC	bla	Beta-lactamase precursor (Penicillinase)
NZ3668	2928299	A	G	141	Nonsynonymous-Thr/T-Ala/A	ACC-GCC	bla	Beta-lactamase precursor (Penicillinase)
NZ3668	2928359	A	T	161	Nonsynonymous-Thr/T-Ser/S	ACT-TCT	bla	Beta-lactamase precursor (Penicillinase)
NZ3668	2928633	G	A	252	Nonsynonymous-Gly/G-Asp/D	GGC-GAC	bla	Beta-lactamase precursor (Penicillinase)
NZ3668	2928716	A	G	280	Nonsynonymous-Thr/T-Ala/A	ACC-GCC	bla	Beta-lactamase precursor (Penicillinase)
NZ4503	2927975	G	A	33	Nonsynonymous-Asp/D-Asn/N	GAC-AAC	bla	Beta-lactamase precursor (Penicillinase)
NZ4503	2928065	G	A	63	Nonsynonymous-Ala/A-Thr/T	GCC-ACC	bla	Beta-lactamase precursor (Penicillinase)
NZ4503	2928126	G	A	83	Nonsynonymous-Arg/R-His/H	CGC-CAC	bla	Beta-lactamase precursor (Penicillinase)
NZ4503	2928133	A	C	85	Nonsynonymous-Arg/R-Ser/S	AGA-AGC	bla	Beta-lactamase precursor (Penicillinase)
NZ4503	2928159	A	G	94	Nonsynonymous-Gln/Q-Arg/R	CAG-CGG	bla	Beta-lactamase precursor (Penicillinase)
NZ4503	2928221	T	C	115	Nonsynonymous-Ser/S-Pro/P	TCC-CCC	bla	Beta-lactamase precursor (Penicillinase)
NZ4503	2928299	A	G	141	Nonsynonymous-Thr/T-Ala/A	ACC-GCC	bla	Beta-lactamase precursor (Penicillinase)
NZ4503	2928359	A	T	161	Nonsynonymous-Thr/T-Ser/S	ACT-TCT	bla	Beta-lactamase precursor (Penicillinase)
NZ4503	2928633	G	A	252	Nonsynonymous-Gly/G-Asp/D	GGC-GAC	bla	Beta-lactamase precursor (Penicillinase)
NZ4503	2928716	A	G	280	Nonsynonymous-Thr/T-Ala/A	ACC-GCC	bla	Beta-lactamase precursor (Penicillinase)
NZ4678	2928146	G	A	90	Nonsynonymous-Gly/G-Ser/S	GGC-AGC	bla	Beta-lactamase precursor (Penicillinase)
NZ4678	2928299	A	G	141	Nonsynonymous-Thr/T-Ala/A	ACC-GCC	bla	Beta-lactamase precursor (Penicillinase)
NZ563	2928146	G	A	90	Nonsynonymous-Gly/G-Ser/S	GGC-AGC	bla	Beta-lactamase precursor (Penicillinase)
NZ563	2928299	A	G	141	Nonsynonymous-Thr/T-Ala/A	ACC-GCC	bla	Beta-lactamase precursor (Penicillinase)
NZ5799	2928146	G	A	90	Nonsynonymous-Gly/G-Ser/S	GGC-AGC	bla	Beta-lactamase precursor (Penicillinase)
NZ5799	2928299	A	G	141	Nonsynonymous-Thr/T-Ala/A	ACC-GCC	bla	Beta-lactamase precursor (Penicillinase)
NZ653	2927922	T	C	15	Nonsynonymous-Val/V-Ala/A	GTC-GCC	bla	Beta-lactamase precursor (Penicillinase)
NZ9178	2928299	A	G	141	Nonsynonymous-Thr/T-Ala/A	ACC-GCC	bla	Beta-lactamase precursor (Penicillinase)
